# Supplementary material for: CD31 signaling promotes the detachment at the uropod of extravasating neutrophils allowing their migration to sites of inflammation
Source: eLife. 2023 Aug 7;12:e84752. doi: 10.7554/eLife.84752 (PMC10431918; doi:10.7554/eLife.84752)
Supplement: Figure 2—figure supplement 1—source data 1. [file elife-84752-fig2-figsupp1-data1.xlsx]

## Sheet: Figure 2-figure supplement 1
		KEGG functional annotation pathways enriched in human neutrophil CD31 interactome under resting conditions
		KEGG pathway	Log2PV
		Tight junctions	4.44222
		Viral carcinogenesis	4.64386
		Neurotrophin signalling pathway	4.68038
		Rap1 signalling pathway	5.96578
		Focal adhesion	6.05889
		Salmonella infection	9.11779
		Pathogenic E. coli infection	9.82828
		Adherems junctions	10.3242
		Endocytosis	11.5222
		Fc gamma R-mediated phagocytosys	14.5053
		Amoebiasis	14.7616
		Bacterial invasion of epithelial cells	15.2877
		Shigellosis	17.4206
		Leukocyte transendothelial migration	19.4461
		Regulation of actin cytoskeleton	20.4257
		Metabolic pathways	5.79586
		Pentose phosphate pathway	6.64386
		Biosynthesis of antibiotics	15.4721
		Biosynthesis of aminoacids	16.1242
		Carbon metabolism	16.7778
		Glycolysis	16.9316
