# Supplementary material for: CD31 signaling promotes the detachment at the uropod of extravasating neutrophils allowing their migration to sites of inflammation
Source: eLife. 2023 Aug 7;12:e84752. doi: 10.7554/eLife.84752 (PMC10431918; doi:10.7554/eLife.84752)
Supplement: Figure 3—figure supplement 1—source data 3. [file elife-84752-fig3-figsupp1-data3.xlsx]

## Sheet: Figure 3-figure supplement 1C
	RT-QPCR analysis showing the expression of the different CD31 exons in the lungs of WT or Pecam1ITIM-/- mice
	Exon(s)	wt		Pecam1ITIM-/-
	2-3	1.4762	0.677415	0.709298	0.00090935
	3	1.36067	0.734931	0.82172	0.622309
	3-4	0.865367	1.15558	2.73886	0.933993
	4-5	0.710219	1.40802	2.33124	0.863254
	5-6	0.881656	1.13423	1.41258	1.00089
	6-7	1.04403	0.957828	2.66796	0.869461
	7-8	0.906738	1.10285	2.17673	0.829411
	8-10	0.785117	1.2737	3.51359	1.24169
	9-12	0.851195	1.17482	1.68748	0.630261
	11-12/13	0.796833	1.25497	0	0
	12-14	0.865082	1.15596	6.6967e-05	0.00025101
	14-16	0.818534	1.2217	4.0644e-05	0.0001357
