# Supplementary material for: CD31 signaling promotes the detachment at the uropod of extravasating neutrophils allowing their migration to sites of inflammation
Source: eLife. 2023 Aug 7;12:e84752. doi: 10.7554/eLife.84752 (PMC10431918; doi:10.7554/eLife.84752)
Supplement: Figure 4—figure supplement 1—source data 1. [file elife-84752-fig4-figsupp1-data1.xlsx]

## Sheet: Figure 4-figure supplement 1C
	Dynamic binding of the CD31agonist (FITC-conjugated) on human neutrophil under basal and activated conditions analyzed at the indicated time points by flow cytometry.
	Median fluorescent intensities (MFI) were reported as a fold change from the unstimulated, baseline condition (time 0, not stimulated)
	Time [min]	MFI (Fold-change)
		CD11b				CD31 agonist
	0		1.06035	0.970311	0.969334	1.03798	0.986538	0.975962
	2	1.34368	1.24667	1.21588	1.19536	1.37885	1.17019	1.11923	1.31827
	5	1.56237	1.46952	1.48051	1.46304	1.76058	1.60288	1.52212	1.57019
	10	1.85767	1.81784	1.78033	2.04325	1.87356	1.73462	1.68125	2.06587
