# Supplementary material for: CD31 signaling promotes the detachment at the uropod of extravasating neutrophils allowing their migration to sites of inflammation
Source: eLife. 2023 Aug 7;12:e84752. doi: 10.7554/eLife.84752 (PMC10431918; doi:10.7554/eLife.84752)
Supplement: Figure 4—figure supplement 1—source data 3. [file elife-84752-fig4-figsupp1-data3.xlsx]

## Sheet: Figure 4-figure supplement 1D
	Quantification of CD31agonist binding on WT and Pecam1-/- neutrophils
	Genotype	MFI (Fold-Change)
		Resting				fMLP
	WT	0.814381	0.926681	1.12543	1.13351	1.95193	2.02222	2.54575	2.97879
	Pecam1-/-	1.10537	0.897959	0.880466	0.85631	1.19534	0.991254	0.874636	0.938776
