# Supplementary material for: CD31 signaling promotes the detachment at the uropod of extravasating neutrophils allowing their migration to sites of inflammation
Source: eLife. 2023 Aug 7;12:e84752. doi: 10.7554/eLife.84752 (PMC10431918; doi:10.7554/eLife.84752)
Supplement: Supplementary file 1. [file elife-84752-supp1.xlsx]

## Sheet: Sorted
Accession	Description	ΣCoverage	Σ# Proteins	Σ# Unique Peptides	Σ# Peptides	Σ# PSMs	Molecular Function	Cellular Component	Biological Process	Pfam IDs	Gene IDs	A7: Area	B7: Area	C7: Area	D7: Area	E7: Area	F7: Area	G7: Area	H7: Area	I7: Area	J7: Area	K7: Area	L7: Area	# AAs	MW [kDa]	calc. pI	Score Resting	Coverage F2	# Peptides F2	# PSM F2	Coverage K2	# Peptides K2	# PSM K2	Coverage L2	# Peptides L2	# PSM L2	Score fMLP	Coverage B2	# Peptides B2	# PSM B2	Coverage D2	# Peptides D2	# PSM D2
Q04446	1,4-alpha-glucan-branching enzyme OS=Homo sapiens GN=GBE1 PE=1 SV=3 - [GLGB_HUMAN]	23.22	1	13	15	68	catalytic activity	cytoplasm; cytosol; extracellular	metabolic process	Pf00128; Pf02806; Pf02922	2632	0	0	751686	0	3.94351e+06	0	1.34679e+06	0	5.02314e+06	1.65794e+06	1.09481e+06	997634	702	80.4226	6.31592	77.7846	13.68	9	9	5.98	3	3	8.97	6	6	54.7491	15.38	10	10	6.98	5	5
	Sequence	# PSMs	# Proteins	# Protein Groups	Protein Group Accessions	Modifications	MH+ [Da]	phosphoRS Isoform Probability	phosphoRS Site Probabilities	A7: Area	B7: Area	C7: Area	D7: Area	E7: Area	F7: Area	G7: Area	H7: Area	I7: Area	J7: Area	K7: Area	L7: Area	q-Value	PEP				#VALUE!	IonScore D2	IonScore J2	Exp Value D2							#VALUE!	Exp Value A2	Exp Value G2	B2	C2	I2	IonScore C2
	SGEILYR	6	1	1	Q04446		837.447			0	0	0	0	0	0	0	0	0	1.19498e+06	0	946842	0	0.001964				0	47.46	48.49	0.000660462							#VALUE!			High
	IYESHVGISSHEGK	7	1	1	Q04446		1542.75			0	0	741411	0	0	0	0	0	595569	796216	494661	0	0	1.061e-05				24.52		39.68								#VALUE!		0.415167	High	High	High	26.62
	YGWLAAPQAYVSEK	6	1	1	Q04446		1582.79			0	0	0	0	0	0	0	0	0	858160	0	664479	0	6.192e-05				0	11.09	33.98	9.94331							#VALUE!			High
	VALILQNVDLPN	5	1	1	Q04446		1308.75			0	0	0	0	0	0	0	0	0	1.96071e+06	0	0	0	5.875e-05				0	14.02	49.86	0.501292							#VALUE!			High
	NIGENEGGIDK	8	1	1	Q04446		1145.54			0	0	584647	0	1.37393e+06	0	972617	0	2.26761e+06	0	1.22669e+06	0	0	5.96e-05				46.69										-49.61		0.00120966	Medium	High	High	36.41
	LLEIDPYLKPYAVDFQR	4	1	1	Q04446		2080.11			0	0	0	0	1.71453e+06	0	1.88318e+06	0	3600006	0	1.56306e+06	0	0	0.0001706				18.91										-26.98		0.805875			High
	LITHGLGGEGYLNFMGNEFGHPEWLDFPR	2	1	1	Q04446		3303.57			0	0	0	0	8.35927e+06	0	0	0	9.2018e+06	0	0	0	0	0.000285				0										-18.72					High
	QFHLTDDDLLR	2	1	1	Q04446		1372.69			0	0	0	0	0	0	0	0	0	0	0	392517	0	0.001294				0										0
	FLNNFDR	8	1	1	Q04446		925.452			0	0	0	0	0	0	1.15582e+06	0	1.73976e+06	521063	0	368756	0.001	0.007971				27.62	19.71	36.05	0.474126							#VALUE!		0.070317	High		High
	IVLDSDAAEYGGHQR	5	1	1	Q04446		1630.78			0	0	0	0	1.75672e+06	0	0	0	0	1.81813e+06	0	1.38158e+06	0.001	0.004749				0		15.62								#VALUE!			High
	RQFHLTDDDLLR	2	1	1	Q04446		1528.79			0	0	0	0	0	0	0	0	0	363162	0	0	0.002	0.009174				0		23.27								#VALUE!			Medium
	GYESFGVHR	7	1	1	Q04446		1051.5			0	0	300599	0	0	0	0	0	0	416471	0	338149	0.003	0.07847				0	18.1	18.07	0.982724							#VALUE!			High	High		33.49
	QFSQILK	1	1	1	Q04446		863.5			0	0	0	0	0	0	0	0	0	0	0	0	0.025	0.2072				0										0			Medium
	WIQLLK	4	1	1	Q04446	Q3(Deamidated)	801.487			0	0	929000	0	1.14694e+06	0	1.00136e+06	0	1.36179e+06	0	0	0						16.62										-12.93		0.924438		Low	Low	13.77
	RYKQFSQILK	1	1	1	Q04446	Y2(Phospho); K3(Acetyl); Q4(Deamidated); Q7(Deamidated)	1434.71	0.912807	Y(2): 91.3; S(6): 8.7	0	0	0	0	0	0	0	0	0	0	0	0						-49.0709										0
P55036	26S proteasome non-ATPase regulatory subunit 4 OS=Homo sapiens GN=PSMD4 PE=1 SV=1 - [PSMD4_HUMAN]	19.89	2	3	4	5	protein binding; metal ion binding; RNA binding	proteasome; nucleus; organelle lumen; cytoplasm; cytosol	metabolic process; response to stimulus; regulation of biological process; cell death; cell communication	Pf04056	5710	0	0	0	0	0	0	0	0	4.37082e+06	0	0	0	377	40.7112	4.79248	32.25										1	14.32	2	2	3.71	1	1
	Sequence	# PSMs	# Proteins	# Protein Groups	Protein Group Accessions	Modifications	MH+ [Da]	phosphoRS Isoform Probability	phosphoRS Site Probabilities	A7: Area	B7: Area	C7: Area	D7: Area	E7: Area	F7: Area	G7: Area	H7: Area	I7: Area	J7: Area	K7: Area	L7: Area	q-Value	PEP				#VALUE!	IonScore D2	IonScore J2	Exp Value D2							#VALUE!	Exp Value A2	Exp Value G2	B2	C2	I2	IonScore C2
	IIAFVGSPVEDNEK	2	1	1	P55036		1517.78			0	0	0	0	0	0	0	0	0	0	0	0	0	0.0002691				0	24.64		0.394576							0			High
	VNVDIINFGEEEVNTEK	1	2	1	P55036		1948.95			0	0	0	0	0	0	0	0	2.36947e+06	0	0	0	0	7.8e-08				0										-99.11					High
	IIAFVGSPVEDNEKDLVK	1	1	1	P55036		1973.06			0	0	0	0	0	0	0	0	6.37216e+06	0	0	0	0.015	0.247				0										-12.95					Medium
	MVLESTMVCVDNSEYMRNGDFLPTRLQAQQDAVNIVCHSK	1	1	1	P55036	N-Term(Acetyl); M7(Oxidation); C9(Carbamidomethyl); Q27(Deamidated); Q29(Deamidated); Q30(Deamidated); N34(Deamidated); S39(Phospho)	4741.08		Too many NL-allowing PTMs	0	0	0	0	0	0	0	0	0	0	0	0						0										0			Low
P62249	40S ribosomal protein S16 OS=Homo sapiens GN=RPS16 PE=1 SV=2 - [RS16_HUMAN]	25.34	1	2	4	7	RNA binding; structural molecule activity; protein binding	cytoplasm; cytosol; ribosome; membrane; extracellular	metabolic process; cell organization and biogenesis; transport	Pf00380	6217	234582	0	0	0	1.32614e+06	0	1.20099e+06	0	0	0	0	0	146	16.435	10.2134	24.04	19.86	3	3							1	6.85	1	1
	Sequence	# PSMs	# Proteins	# Protein Groups	Protein Group Accessions	Modifications	MH+ [Da]	phosphoRS Isoform Probability	phosphoRS Site Probabilities	A7: Area	B7: Area	C7: Area	D7: Area	E7: Area	F7: Area	G7: Area	H7: Area	I7: Area	J7: Area	K7: Area	L7: Area	q-Value	PEP				#VALUE!	IonScore D2	IonScore J2	Exp Value D2							#VALUE!	Exp Value A2	Exp Value G2	B2	C2	I2	IonScore C2
	TLLVADPR	3	1	1	P62249		884.521			234582	0	0	0	1.32614e+06	0	1.20099e+06	0	0	0	0	0	0.002	0.01427				25.55										0	0.0863148	0.0820513
	LLEPVLLLGK	2	1	1	P62249		1094.72			0	0	0	0	0	0	0	0	0	0	0	0	0.004	0.01999				0										0			High
	RGNGLIK	1	1	1	P62249	N-Term(Acetyl); N3(Deamidated)	800.468			0	0	0	0	0	0	0	0	0	0	0	0	0.838	1				0										0
	GPLQSVQVFGRK	1	1	1	P62249	N-Term(Acetyl); Q4(Deamidated); S5(Phospho)	1438.71	1	S(5): 100.0	0	0	0	0	0	0	0	0	0	0	0	0						-50.1171										0
P30050	60S ribosomal protein L12 OS=Homo sapiens GN=RPL12 PE=1 SV=1 - [RL12_HUMAN]	25.45	1	2	4	20	RNA binding; structural molecule activity; protein binding	cytoplasm; cytosol; ribosome; membrane; extracellular	metabolic process; cell organization and biogenesis; transport	Pf00298; Pf03946	6136	2.66432e+06	0	5.16705e+06	0	7.67066e+06	0	5.47183e+06	0	3.01958e+06	0	5.46893e+06	0	165	17.8075	9.42236	22.81	5.45	1	1	15.76	3	3				1	5.45	1	1	5.45	1	1
	Sequence	# PSMs	# Proteins	# Protein Groups	Protein Group Accessions	Modifications	MH+ [Da]	phosphoRS Isoform Probability	phosphoRS Site Probabilities	A7: Area	B7: Area	C7: Area	D7: Area	E7: Area	F7: Area	G7: Area	H7: Area	I7: Area	J7: Area	K7: Area	L7: Area	q-Value	PEP				#VALUE!	IonScore D2	IonScore J2	Exp Value D2							#VALUE!	Exp Value A2	Exp Value G2	B2	C2	I2	IonScore C2
	QAQIEVVPSASALIIK	1	1	1	P30050		1666.97			0	0	0	0	0	0	0	0	1.49093e+06	0	0	0	0	0.006176				0										-25.91					High
	IGPLGLSPK	9	1	1	P30050		881.545			0	0	1.3692e+06	0	1.82498e+06	0	1.48518e+06	0	1.49837e+06	0	1.61384e+06	0	0.002	0.043				40.78	37.88		0.000659865							-28.09		0.000338419	Medium	High	High	29.56
	ALKEPPR	6	1	1	P30050	N-Term(Acetyl)	852.498			2.66432e+06	0	3.77391e+06	0	7.68264e+06	0	5.71744e+06	0	6.06943e+06	0	4.93823e+06	0						19.7										-14.2	0.103999	0.169836		Low	Low	14.77
	PPKFDPNEIK	4	1	1	P30050		1184.63			0	0	1.03581e+07	0	1.35044e+07	0	9.21286e+06	0	0	0	9.85473e+06	0						11.78										0		3.64395		Low		11.93
P11021	78 kDa glucose-regulated protein OS=Homo sapiens GN=HSPA5 PE=1 SV=2 - [GRP78_HUMAN]	25.38	1	9	13	54	nucleotide binding; protein binding; metal ion binding; catalytic activity; enzyme regulator activity	nucleus; cytoplasm; endoplasmic reticulum; organelle lumen; membrane; cytosol; cell surface; extracellular	cell organization and biogenesis; transport; metabolic process; cell communication; regulation of biological process; response to stimulus; coagulation; development; cellular component movement; cell death	Pf00012; Pf01968; Pf06723	3309	1.25992e+06	0	2.64606e+06	0	8.8238e+06	0	3.38614e+06	0	5.50462e+06	1.93765e+06	2.35211e+06	1.38081e+06	654	72.2884	5.16064	37.2619	14.68	7	7	6.12	3	3	11.16	5	6	101.573	16.51	8	8	8.1	4	4
	Sequence	# PSMs	# Proteins	# Protein Groups	Protein Group Accessions	Modifications	MH+ [Da]	phosphoRS Isoform Probability	phosphoRS Site Probabilities	A7: Area	B7: Area	C7: Area	D7: Area	E7: Area	F7: Area	G7: Area	H7: Area	I7: Area	J7: Area	K7: Area	L7: Area	q-Value	PEP				#VALUE!	IonScore D2	IonScore J2	Exp Value D2							#VALUE!	Exp Value A2	Exp Value G2	B2	C2	I2	IonScore C2
	VEIIANDQGNR	12	7	3	P08107;P11021;P11142		1228.63			1.32982e+06	0	4.97471e+06	0	8.8238e+06	0	6.35785e+06	0	1.10159e+07	4.57896e+06	5.55415e+06	3.21786e+06	0	3.459e-05				48.13	49.03	38.33	0.000992706							#VALUE!	0.00588095	0.00114669	High	High	High	51.63
	SQIFSTASDNQPTVTIK	6	1	1	P11021		1836.93			752750	0	0	0	0	0	0	0	0	290288	860150	90201.5	0	2.733e-05				0		20.39								#VALUE!	0.0790469		High
	TWNDPSVQQDIK	5	1	1	P11021		1430.69			312213	0	0	0	0	0	0	0	984055	0	642036	0	0	0.003222				29.46										-46.79	0.578692	0.109616			High
	NELESYAYSLK	3	1	1	P11021		1316.64			0	0	0	0	0	0	0	0	0	0	0	0	0	0.002726				0										0			High
	NQLTSNPENTVFDAK	4	1	1	P11021		1677.81			0	0	0	0	0	0	0	0	0	0	0	168246	0	0.006438				0										0			High
	IINEPTAAAIAYGLDK	7	4	2	P11021;P11142		1659.89			0	0	0	0	0	0	0	0	0	699316	0	619525	0	6.066e-07				0	24.9	61.18	0.209689							#VALUE!			High
	ITPSYVAFTPEGER	6	1	1	P11021		1566.78			0	0	0	0	0	0	0	0	0	534686	0	305041	0	0.005896				0	41.48	22.37	0.00962983							#VALUE!			High
	AKFEELNMDLFR	1	1	1	P11021	M8(Oxidation)	1528.75			0	0	0	0	0	0	0	0	0	0	0	0	0	0.002064				0										0			High
	SDIDEIVLVGGSTR	2	1	1	P11021		1460.76			0	0	0	0	0	0	0	0	0	0	0	0	0	0.0001795				0										-36.44					High
	DAGTIAGLNVMR	1	1	1	P11021		1217.63			0	0	0	0	0	0	0	0	1.84754e+06	0	0	0	0	6.072e-05				0										-41.38					High
	ELEEIVQPIISK	2	1	1	P11021		1397.79			0	0	0	0	0	0	0	0	0	0	0	0	0.006	0.04297				0	14.2		1.33066							0			High
	LIPRNTVVPTK	2	1	1	P11021	N-Term(Acetyl); N5(Deamidated); T10(Phospho)	1360.72	0.999653	T(6): 0.0; T(10): 100.0	1.69718e+06	0	0	0	0	0	0	0	3.65043e+06	0	0	0						-56.3592										-11.34	4.79794				Low
	VLEDSDLKK	2	1	1	P11021	S5(Phospho); K8(Acetyl); K9(Acetyl)	1210.56	1	S(5): 100.0	0	0	317417	0	0	0	414423	0	0	0	0	0						-58.169										0		3.13677		Low		12.59
	TWNDPSVQQDIK	1	1	1	P11021	N-Term(Acetyl); N3(Deamidated); Q8(Deamidated); K12(Acetyl)	1516.68			0	0	0	0	0	0	0	0	0	0	0	0						0										0
O15143	Actin-related protein 2/3 complex subunit 1B OS=Homo sapiens GN=ARPC1B PE=1 SV=3 - [ARC1B_HUMAN]	23.39	1	7	7	55	protein binding; structural molecule activity	cytoplasm; cytoskeleton; extracellular	cellular component movement; cell organization and biogenesis; regulation of biological process	Pf00400	10095	1.02446e+06	0	2.27722e+06	0	2.53868e+06	0	2.12497e+06	0	2.50502e+06	2.12247e+06	2.56793e+06	1.57303e+06	372	40.9234	8.35303	114.869	16.94	5	7	8.87	3	3	13.17	4	5	57.8691	16.94	5	8	13.17	4	4
	Sequence	# PSMs	# Proteins	# Protein Groups	Protein Group Accessions	Modifications	MH+ [Da]	phosphoRS Isoform Probability	phosphoRS Site Probabilities	A7: Area	B7: Area	C7: Area	D7: Area	E7: Area	F7: Area	G7: Area	H7: Area	I7: Area	J7: Area	K7: Area	L7: Area	q-Value	PEP															Exp Value A2	Exp Value G2	B2	C2	I2	IonScore C2
	NAYVWTLK	12	1	1	O15143		994.536			2.02087e+06	0	2.70697e+06	0	4.11001e+06	0	3.44842e+06	0	3.43392e+06	1.69022e+06	3.79668e+06	1.09305e+06	0	0.00351															0.195971	0.557263	High	High	High	26.28
	ASSEGGTAAGAGLDSLHK	18	1	1	O15143		1628.79			167138	0	1.72767e+06	0	1.175e+06	0	804561	0	1.58555e+06	2.18885e+06	1.65027e+06	1.95774e+06	0	4.831e-05															9.56201	0.112603	High	High	High	51.9
	NSVSQISVLSGGK	6	1	1	O15143		1275.69			0	0	0	0	0	0	0	0	0	1.96644e+06	0	1.55826e+06	0	0.00143																	High
	TWKPTLVILR	5	1	1	O15143		1226.76			0	0	0	0	0	0	0	0	0	1.61001e+06	0	1.2031e+06	0	0.0002786																	High
	EVEERPAPTPWGSK	5	1	1	O15143		1582.78			0	0	0	0	0	0	0	0	0	2.21211e+06	0	0	0.001	0.004616																	High
	AYHSFLVEPISCHAWNK	1	1	1	O15143	N-Term(Acetyl); C12(Carbamidomethyl)	2101			0	0	0	0	0	0	0	0	0	149106	0	0	0.002	0.009743
	IFSAYIK	6	1	1	O15143		841.482			885388	0	2.39701e+06	0	2.33103e+06	0	2.12192e+06	0	2.49559e+06	0	2.25683e+06	0	0.003	0.08627															0.313098	0.301773		High	Medium	25.92
	NSVSQISVLSGGK	2	1	1	O15143	N1(Deamidated)	1276.67			0	0	0	0	0	0	0	0	0	0	0	0	0.004	0.03194																	High
O15144	Actin-related protein 2/3 complex subunit 2 OS=Homo sapiens GN=ARPC2 PE=1 SV=1 - [ARPC2_HUMAN]	46	1	12	14	50	protein binding; structural molecule activity	cytoplasm; endosome; Golgi; cytosol; cytoskeleton; membrane; extracellular	cellular component movement; cell organization and biogenesis; regulation of biological process; cell communication; response to stimulus; transport; defense response; cell differentiation	Pf04045	10109	1.11951e+06	0	0	0	1.12647e+06	0	1.29843e+06	0	3.49753e+06	1.0026e+06	1.61202e+06	1.5194e+06	300	34.3115	7.35693	34.2889	21.67	7	8	9.33	3	4	3	1	2	18.9581	26	8	8	5.33	2	2
	Sequence	# PSMs	# Proteins	# Protein Groups	Protein Group Accessions	Modifications	MH+ [Da]	phosphoRS Isoform Probability	phosphoRS Site Probabilities	A7: Area	B7: Area	C7: Area	D7: Area	E7: Area	F7: Area	G7: Area	H7: Area	I7: Area	J7: Area	K7: Area	L7: Area	q-Value	PEP				#VALUE!	IonScore D2	IonScore J2	Exp Value D2							#VALUE!	Exp Value A2	Exp Value G2	B2	C2	I2	IonScore C2
	MILLEVNNR	5	1	1	O15144		1101.61			1.63513e+06	0	0	0	1.83836e+06	0	2.44355e+06	0	3.28062e+06	0	2.28636e+06	0	0	0.0008502				41.54										-33.83	0.00608014	0.00455946			High
	DTDAAVGDNIGYITFVLFPR	3	1	1	O15144		2184.1			1.06831e+06	0	0	0	0	0	0	0	1.11588e+06	0	0	0	0	0.0001623				0										-17.79	0.246432				High
	ELQAHGADELLK	7	1	1	O15144		1323.69			182434	0	0	0	0	0	925796	0	709385	0	1.02104e+06	0	0	0.0006475				33.97										-24.44	0.72617	0.0270585	Medium		High
	IIEETLALK	6	1	1	O15144		1029.62			0	0	0	0	0	0	0	0	0	1.53356e+06	0	693255	0	0.0003792				0	19.71	35.16	0.151271							#VALUE!			High
	DDETMYVESK	2	1	1	O15144	M5(Oxidation)	1232.5			0	0	0	0	0	0	0	0	0	0	0	0	0	0.002752				0										0			High
	DDDDVVIGK	2	1	1	O15144		975.463			0	0	0	0	414572	0	172685	0	0	0	0	0	0	0.0001956				43.43										0		0.0028848
	DNTINLIHTFR	3	1	1	O15144		1343.71			0	0	0	0	0	0	0	0	0	731092	0	0	0.001	0.005639				0		17.17								#VALUE!			High
	ASHTAPQVLFSHR	1	1	1	O15144		1450.76			0	0	0	0	0	0	0	0	0	0	0	0	0.003	0.006907				0										0			High
	NCFASVFEK	2	1	1	O15144	C2(Carbamidomethyl)	1101.5			0	0	0	0	0	0	0	0	0	0	0	0	0.003	0.01274				0										0			Low
	VFMQEFK	3	1	1	O15144		928.459			655097	0	0	0	0	0	0	0	2.54971e+06	0	1.52866e+06	0	0.004	0.06256				0										-12.03	1.43352				High
	VFMQEFK	5	1	1	O15144	M3(Oxidation)	944.453			0	0	0	0	0	0	0	0	0	507048	0	0	0.004	0.03227				0	39.67	28.39	0.00791407							#VALUE!			High
	EPPLELK	2	1	1	O15144		825.472			0	0	0	0	0	0	0	0	0	0	0	0	0.014	0.1025				0										0			Medium
	DSIVHQAGMLKR	2	1	1	O15144	M9(Oxidation)	1370.72			0	0	0	0	0	0	0	0	0	426827	0	0	0.049	0.3769				0		11								#VALUE!
	DSIVHQAGMLK	1	1	1	O15144		1198.62			0	0	0	0	0	0	525948	0	0	0	0	0	0.09	1				11.1										0		3.80749
	IIEETLALK	5	1	1	O15144	T5(Phospho)	1109.58	1	T(5): 100.0	0	0	0	0	0	0	0	0	4.66225e+06	1.76966e+06	0	1.5194e+06						-69.1483		13.1								#VALUE!					Low
	TKVMVSISLK	1	1	1	O15144	M4(Oxidation); S6(Phospho)	1201.62	0.989098	T(1): 0.0; S(6): 98.9; S(8): 1.1	0	0	0	0	0	0	0	0	0	0	0	0						-64.6671										0
P59998	Actin-related protein 2/3 complex subunit 4 OS=Homo sapiens GN=ARPC4 PE=1 SV=3 - [ARPC4_HUMAN]	29.76	1	5	5	49	protein binding	cytoplasm; cytosol; cytoskeleton; extracellular	cell organization and biogenesis; regulation of biological process; cell communication; response to stimulus; transport; defense response	Pf05856	10093	4.3237e+06	0	7.02978e+06	0	4.57022e+06	0	7.67311e+06	0	6.73144e+06	2.45223e+06	7.73225e+06	1.80103e+06	168	19.6543	8.42627	20.9523	29.76	5	5	16.07	3	4	29.76	5	5	24.3035	29.76	5	5	16.07	3	3
	Sequence	# PSMs	# Proteins	# Protein Groups	Protein Group Accessions	Modifications	MH+ [Da]	phosphoRS Isoform Probability	phosphoRS Site Probabilities	A7: Area	B7: Area	C7: Area	D7: Area	E7: Area	F7: Area	G7: Area	H7: Area	I7: Area	J7: Area	K7: Area	L7: Area	q-Value	PEP				#VALUE!	IonScore D2	IonScore J2	Exp Value D2							#VALUE!	Exp Value A2	Exp Value G2	B2	C2	I2	IonScore C2
	AENFFILR	11	1	1	P59998		1009.55			4.36579e+06	0	4.93211e+06	0	5.80217e+06	0	7.11932e+06	0	8.10137e+06	0	5.70472e+06	2.06231e+06	0	0.01335				44.78	44.49		0.00138341							-44.8	0.000530793	0.00126743	High	High	High	44.63
	VLIEGSINSVR	15	1	1	P59998		1186.68			6.36401e+06	0	1.29102e+07	0	4.60337e+06	0	1.296e+07	0	8.15261e+06	1.34627e+06	1.34053e+07	545539	0	0.00315				26.32		29.16								#VALUE!	0.00998225	0.0747873	High	High	High	37.01
	IVAEEFLK	12	1	1	P59998		948.541			2.24129e+06	0	3.247e+06	0	3.30513e+06	0	2.94e+06	0	3.94035e+06	1.62825e+06	4.08675e+06	721053	0	0.015				25.68	23.39	29.66	0.10606							#VALUE!	0.025397	0.0620558	High	High	High	35.02
	ELLLQPVTISR	6	1	1	P59998		1268.76			0	0	0	0	0	0	0	0	0	3.18656e+06	0	2.21941e+06	0	0.01304				0	38.27	31.73	0.00229362							#VALUE!			High
	TATLRPYLSAVR	5	1	1	P59998	N-Term(Acetyl)	1389.78			0	0	0	0	0	0	0	0	2.18595e+06	2.54189e+06	0	1.12138e+06	0.013	0.1078				0		23.53								#VALUE!			Low		Medium
O15511	Actin-related protein 2/3 complex subunit 5 OS=Homo sapiens GN=ARPC5 PE=1 SV=3 - [ARPC5_HUMAN]	34.44	2	4	4	8	protein binding; structural molecule activity	cytoplasm; cytosol; cytoskeleton; extracellular	cellular component movement; cell organization and biogenesis; regulation of biological process; cell communication; response to stimulus; transport; defense response	Pf04699	10092	810490	0	0	0	0	0	0	0	0	1.15567e+06	0	804478	151	16.3103	5.66846	16.75	7.95	1	1				7.95	1	1	46.05	20.53	2	2
	Sequence	# PSMs	# Proteins	# Protein Groups	Protein Group Accessions	Modifications	MH+ [Da]	phosphoRS Isoform Probability	phosphoRS Site Probabilities	A7: Area	B7: Area	C7: Area	D7: Area	E7: Area	F7: Area	G7: Area	H7: Area	I7: Area	J7: Area	K7: Area	L7: Area	q-Value	PEP				#VALUE!	IonScore D2	IonScore J2	Exp Value D2							#VALUE!	Exp Value A2	Exp Value G2	B2	C2	I2	IonScore C2
	NGVDLLMK	1	2	1	O15511	N1(Deamidated)	890.465			810490	0	0	0	0	0	0	0	0	0	0	0	0	0.002916				0										0	0.0187933
	ALAAGGVGSIVR	4	1	1	O15511		1070.63			0	0	0	0	0	0	0	0	0	1.15567e+06	0	804478	0	0.0002892				0		36.19								#VALUE!			High
	GFESPSDNSSAMLLQWHEK	1	1	1	O15511	M12(Oxidation)	2178.97			0	0	0	0	0	0	0	0	0	0	0	0	0	0.001655				0										0			High
	QGNMTAALQAALK	2	1	1	O15511	N-Term(Acetyl); Q1(Deamidated); Q9(Deamidated)	1360.67			0	0	0	0	0	0	0	0	0	0	0	0	0.009	0.04547				0										0
	Sequence	# PSMs	# Proteins	# Protein Groups	Protein Group Accessions	Modifications	MH+ [Da]	phosphoRS Isoform Probability	phosphoRS Site Probabilities	A7: Area	B7: Area	C7: Area	D7: Area	E7: Area	F7: Area	G7: Area	H7: Area	I7: Area	J7: Area	K7: Area	L7: Area	q-Value	PEP				#VALUE!	IonScore D2	IonScore J2	Exp Value D2							#VALUE!	Exp Value A2	Exp Value G2	B2	C2	I2	IonScore C2
	NVEDFTGPR	6	1	1	P61009		1034.49			1.85776e+06	0	8.75445e+06	0	10303981	0	9.35278e+06	0	11263099	0	8.97929e+06	0	0	0.0009945				39.46										-38.16	0.0199981	0.00484667		High	High	34.79
	YFFFDDGNGLK	11	1	1	P61009	N8(Deamidated)	1323.59			4.76194e+06	0	415889	0	7.07235e+06	0	5.9776e+06	0	1.29001e+07	0	2.86908e+06	0	0	0.00147				30.56										-32.58	0.0435979	0.0736621		High	High	27.64
	YFFFDDGNGLK	7	1	1	P61009		1322.61			6.97235e+06	0	0	0	9559358	0	7.82801e+06	0	1.13424e+07	0	4.99767e+06	300178	0	0.002598				26.86										-32.15	0.526004	0.181129	High		High
	NNALNQVVLWDK	4	1	1	P61009		1413.75			0	0	0	0	0	0	0	0	0	642509	0	632707	0	0.0006218				0	51.08	37.25	0.000543542							#VALUE!			High
	MNTVLSR	1	1	1	P61009	N2(Deamidated)	821.418			0	0	0	0	0	0	0	0	4.05628e+06	0	0	0						0										-10.22					Low
P23526	Adenosylhomocysteinase OS=Homo sapiens GN=AHCY PE=1 SV=4 - [SAHH_HUMAN]	31.02	1	5	11	23	catalytic activity; nucleotide binding; protein binding	nucleus; cytoplasm; cytosol; extracellular	metabolic process; response to stimulus; defense response	Pf00670; Pf02826; Pf05221	191	171093	0	0	0	0	0	0	0	1.16084e+07	376808	2.10887e+06	427305	432	47.6852	6.34131	57.87	10.19	4	4	4.86	2	2	4.86	2	2	54.5096	9.72	4	4	4.63	2	2
	Sequence	# PSMs	# Proteins	# Protein Groups	Protein Group Accessions	Modifications	MH+ [Da]	phosphoRS Isoform Probability	phosphoRS Site Probabilities	A7: Area	B7: Area	C7: Area	D7: Area	E7: Area	F7: Area	G7: Area	H7: Area	I7: Area	J7: Area	K7: Area	L7: Area	q-Value	PEP				#VALUE!	IonScore D2	IonScore J2	Exp Value D2							#VALUE!	Exp Value A2	Exp Value G2	B2	C2	I2	IonScore C2
	VPAINVNDSVTK	5	1	1	P23526		1256.68			171093	0	0	0	0	0	0	0	181633	0	603639	512424	0	4.888e-05				0										-27.63	0.385399		High		High
	VAVVAGYGDVGK	4	1	1	P23526		1134.61			0	0	0	0	0	0	0	0	0	376808	0	0	0	6.415e-05				0	20.16	46.36	0.442879							#VALUE!			High
	GISEETTTGVHNLYK	1	1	1	P23526		1648.81			0	0	0	0	0	0	0	0	0	0	0	0	0.003	0.01058				0										0
	YPQLLPGIR	3	1	1	P23526		1056.62			0	0	0	0	0	0	0	0	0	0	0	342185	0.006	0.04344				0										0			High
	IILLAEGR	3	1	1	P23526		884.556			0	0	0	0	0	0	0	0	0	0	0	0	0.006	0.04975				0	16.76		0.402748							0
	LVNLGCAMGHPSFVMSNSFTNQVMAQIELWTHPDK	2	1	1	P23526	M15(Oxidation); M24(Oxidation)	3934.81			0	0	0	0	0	0	0	0	1.67737e+07	0	0	0	0.242	1				0										-10.56					Low
	GISEETTTGVHNLYKMMANGILKVPAINVNDSVTK	1	1	1	P23526	T6(Phospho); T7(Phospho); N12(Deamidated); M16(Oxidation); M17(Oxidation); N19(Deamidated); K23(Acetyl); K35(Acetyl)	4022.86		Too many NL-allowing PTMs	0	0	0	0	0	0	0	0	9.14715e+06	0	0	0	0.588	1				0										-12.85					Low
	ATDVMIAGK	1	1	1	P23526	M5(Oxidation)	921.47			0	0	0	0	0	0	0	0	0	0	0	0						0										0			Low
	YPVGVHFLPK	1	1	1	P23526	Y1(Phospho)	1236.61	1	Y(1): 100.0	0	0	0	0	0	0	0	0	8.90421e+06	0	0	0						-45.2026										-11.18					Low
	YRLKNGR	1	1	1	P23526	K4(Acetyl); N5(Deamidated)	949.52			0	0	0	0	0	0	0	0	458329	0	0	0						0										-10.04					Low
	ESLIDGIKR	1	3	2	O43865;P23526	K8(Acetyl)	1072.6			0	0	0	0	0	0	0	0	0	0	3.6141e+06	0						0										0
Q01518	Adenylyl cyclase-associated protein 1 OS=Homo sapiens GN=CAP1 PE=1 SV=5 - [CAP1_HUMAN]	32.63	2	11	14	63	protein binding	cytoplasm; membrane; cytoskeleton; extracellular	cell organization and biogenesis; cellular component movement; transport; cell communication; regulation of biological process; response to stimulus; metabolic process; cell differentiation; development; coagulation	Pf01213; Pf07986; Pf08603	10487	1.99081e+06	0	3.47001e+06	0	3.41691e+06	0	3.23803e+06	0	1.21756e+07	1.71698e+06	1.52683e+06	777370	475	51.8687	8.06006	55.0817	17.89	9	10	7.37	2	2	22.11	8	9	106.256	17.05	8	8	13.05	5	5
	Sequence	# PSMs	# Proteins	# Protein Groups	Protein Group Accessions	Modifications	MH+ [Da]	phosphoRS Isoform Probability	phosphoRS Site Probabilities	A7: Area	B7: Area	C7: Area	D7: Area	E7: Area	F7: Area	G7: Area	H7: Area	I7: Area	J7: Area	K7: Area	L7: Area	q-Value	PEP				#VALUE!	IonScore D2	IonScore J2	Exp Value D2							#VALUE!	Exp Value A2	Exp Value G2	B2	C2	I2	IonScore C2
	EMNDAAMFYTNR	3	1	1	Q01518		1462.61			1.25052e+06	0	0	0	0	0	0	0	2.26016e+06	0	1.18462e+06	0	0	1.574e-05				0										-61.76	0.00188119				High
	AGAAPYVQAFDSLLAGPVAEYLK	9	1	1	Q01518		2351.23			2.20886e+06	0	974128	0	4.25909e+06	0	3.59199e+06	0	8.44723e+06	0	1.86903e+06	0	0	5.971e-06				27.37										-40.27	0.0112191	0.151166		High	High	17.32
	LSDLLAPISEQIK	11	1	1	Q01518		1426.81			2.51306e+06	0	5.96589e+06	0	2.57473e+06	0	2.88407e+06	0	2.58193e+07	1.9008e+06	0	1.05063e+06	0	0.0008518				35.31	21.32	36.33	0.230964							#VALUE!	0.00737853	0.00887743	High	High	High	27.59
	INSITVDNCK	1	1	1	Q01518	C9(Carbamidomethyl)	1163.57			0	0	0	0	0	0	0	0	0	0	0	0	0	0.003359				0										0			High
	EPAVLELEGK	6	1	1	Q01518		1084.59			0	0	0	0	0	0	0	0	0	888952	0	458558	0	0.001049				0	20.96	40.6	0.351536							#VALUE!			High
	ALLVTASQCQQPAENK	5	1	1	Q01518	C9(Carbamidomethyl)	1757.89			0	0	0	0	0	0	0	0	0	533041	0	179862	0	2.678e-05				0	17.52	28.08	2.53126							#VALUE!			High
	NSLDCEIVSAK	5	1	1	Q01518	C5(Carbamidomethyl)	1235.59			0	0	0	0	0	0	0	0	0	658554	0	417870	0	0.000368				0	29.77	45.28	0.0798698							#VALUE!			High
	EMNDAAMFYTNR	6	1	1	Q01518	M2(Oxidation); M7(Oxidation)	1494.6			0	0	0	0	0	0	0	0	0	469311	0	333528	0	0.0002772				0	11.79	36.23	5.83744							#VALUE!			High
	VENQENVSNLVIEDTELK	3	1	1	Q01518		2073.03			0	0	0	0	0	0	0	0	0	631039	0	187075	0	2.389e-05				0		38.52								#VALUE!
	VPTISINK	3	2	1	Q01518		871.524			0	0	0	0	0	0	0	0	0	1.93895e+06	0	0	0.003	0.01763				0		36.17								#VALUE!			High
	SGPKPFSAPKPQTSPSPK	2	1	1	Q01518	S14(Phospho)	1917.95	0.494603	S(1): 0.0; S(7): 0.0; T(13): 49.5; S(14): 49.5; S(16): 1.1	0	0	0	0	0	0	0	0	0	0	0	375588	0.006	0.1437				-58.2599										0
	EPAVLELEGKK	2	1	1	Q01518		1212.68			0	0	0	0	0	0	0	0	0	610577	0	0	0.029	0.2171				0		20.11								#VALUE!
	KEPAVLELEGK	1	1	1	Q01518		1212.68			0	0	0	0	0	0	0	0	0	0	0	0	0.062	0.5049				0										0			Low
	QVAYIYK	4	1	1	Q01518		884.488			0	0	0	0	0	0	0	0	0	1.31119e+06	0	822922	0.135	0.8178				0		22.25								#VALUE!
	TLWNGQK	2	1	1	Q01518	Q6(Deamidated)	847.431			0	0	0	0	0	0	0	0	0	0	0	0	0.176	0.9423				0										0
Q9HDC9	Adipocyte plasma membrane-associated protein OS=Homo sapiens GN=APMAP PE=1 SV=2 - [APMAP_HUMAN]	40.38	1	11	14	63	catalytic activity	cell surface; membrane; extracellular	metabolic process	Pf03088; Pf08450	57136	2.2561e+06	0	1.72701e+06	0	3.00761e+06	0	1.89573e+06	0	5.43011e+06	2.25157e+06	2.80837e+06	1.4684e+06	416	46.4509	6.16357	42.2759	17.07	8	9	7.21	3	3	16.83	7	7	52.96	19.47	8	8	12.02	5	5
	Sequence	# PSMs	# Proteins	# Protein Groups	Protein Group Accessions	Modifications	MH+ [Da]	phosphoRS Isoform Probability	phosphoRS Site Probabilities	A7: Area	B7: Area	C7: Area	D7: Area	E7: Area	F7: Area	G7: Area	H7: Area	I7: Area	J7: Area	K7: Area	L7: Area	q-Value	PEP				#VALUE!	IonScore D2	IonScore J2	Exp Value D2							#VALUE!	Exp Value A2	Exp Value G2	B2	C2	I2	IonScore C2
	LLLSSETPIEGK	12	1	1	Q9HDC9		1286.72			2.46616e+06	0	3.27457e+06	0	3.16022e+06	0	3.41424e+06	0	5.51329e+06	3.24861e+06	4.03879e+06	2.28869e+06	0	0.0004168				48.46	46.69	52.41	0.000969658							#VALUE!	0.00621864	0.00060517	High	High	High	43.87
	LLEYDTVTR	12	1	1	Q9HDC9		1109.58			1.07786e+06	0	1.49226e+06	0	2.85499e+06	0	2.0022e+06	0	4.66225e+06	1.76966e+06	1.57796e+06	1.5194e+06	0	0.0009934				27.49	53.16	47.23	0.000229453							#VALUE!	0.197522	0.0760185	High	High	High	22.32
	FPNGVQLSPAEDFVLVAETTMAR	3	1	1	Q9HDC9		2492.26			1.78236e+06	0	0	0	0	0	270752	0	2.598e+06	0	0	0	0	0.0002284				18.04										-26.64	2.17815	2.34455			High
	LFENQLVGPESIAHIGDVMFTGTADGR	2	1	1	Q9HDC9		2874.41			2.01265e+06	0	0	0	0	0	0	0	4.72509e+06	0	0	0	0	0.0004802				0										-19.75	5.98526				High
	LENGEIETIAR	5	1	1	Q9HDC9		1244.65			0	0	0	0	0	0	0	0	0	1.17826e+06	0	0	0	8.946e-05				0	45.51	49.61	0.0024098							#VALUE!			High
	LFSQETVMK	5	1	1	Q9HDC9	M8(Oxidation)	1098.55			0	0	0	0	0	0	0	0	0	388314	0	586701	0.003	0.01975				0		15.71								#VALUE!			High
	EPPLLLGVLHPNTK	1	1	1	Q9HDC9		1527.89			0	0	0	0	0	0	0	0	0	0	0	0	0.005	0.03804				0										0			High
	KIYFTDSSSK	2	1	1	Q9HDC9		1175.59			0	0	0	0	0	0	0	0	0	0	0	469213	0.006	0.1263				0	27.39		0.164607							0
	GLFEVNPWK	6	1	1	Q9HDC9		1089.57			2.28949e+06	0	0	0	0	0	0	0	6.05195e+06	0	2.80835e+06	597127	0.016	0.2382				0										-23.28	0.224344		Low		Medium
	VYVSGLMK	6	1	1	Q9HDC9	M7(Oxidation)	912.485			0	0	0	0	0	0	0	0	0	271808	0	213852	0.028	0.2301				0	14.11	11.06	1.29254							#VALUE!			Medium
	IYFTDSSSK	4	1	1	Q9HDC9		1047.5			0	0	0	0	0	0	0	0	0	1.73643e+06	0	0	0.037	0.2823				0		22.72								#VALUE!			Low
	FPNGVQLSPAEDFVLVAETTMAR	2	1	1	Q9HDC9	N3(Deamidated)	2493.25			0	0	414192	0	0	0	0	0	0	0	0	0	0.048	0.4465				0										0				Medium		13.29
	DDEPVCGRPLGIR	1	1	1	Q9HDC9	C6(Carbamidomethyl)	1483.73			0	0	0	0	0	0	0	0	0	0	0	118951	0.115	0.528				0										0
	RPLRPQVVTDDDGQAPEAK	1	1	1	Q9HDC9	Q6(Deamidated)	2093.07			0	0	0	0	0	0	0	0	0	0	0	0	0.179	0.7748				0										0
	GLFEVNPWKREVK	1	1	1	Q9HDC9		1601.88			0	0	0	0	0	0	0	0	0	0	0	0	0.782	1				0										0
P01009	Alpha-1-antitrypsin OS=Homo sapiens GN=SERPINA1 PE=1 SV=3 - [A1AT_HUMAN]	11.24	1	3	4	17	protein binding; enzyme regulator activity	extracellular; cytoplasm; endoplasmic reticulum; Golgi; organelle lumen	response to stimulus; transport; defense response; coagulation; metabolic process; regulation of biological process	Pf00079	5265	0	0	0	0	0	0	0	0	0	703442	0	598734	418	46.707	5.59229	75.21	8.61	3	3				6.7	2	2	63.0925	11.24	4	4	5.02	2	2
	Sequence	# PSMs	# Proteins	# Protein Groups	Protein Group Accessions	Modifications	MH+ [Da]	phosphoRS Isoform Probability	phosphoRS Site Probabilities	A7: Area	B7: Area	C7: Area	D7: Area	E7: Area	F7: Area	G7: Area	H7: Area	I7: Area	J7: Area	K7: Area	L7: Area	q-Value	PEP				#VALUE!	IonScore D2	IonScore J2	Exp Value D2							#VALUE!	Exp Value A2	Exp Value G2	B2	C2	I2	IonScore C2
	VFSNGADLSGVTEEAPLK	5	1	1	P01009		1833.92			0	0	0	0	0	0	0	0	0	745120	0	659613	0	6.02e-10				0		94.82								#VALUE!			High
	SVLGQLGITK	6	1	1	P01009		1015.61			0	0	0	0	0	0	0	0	0	661764	0	537855	0	0.002844				0	33.19	38.75	0.00865919							#VALUE!			High
	QINDYVEK	2	1	1	P01009		1008.5			0	0	0	0	0	0	0	0	0	0	0	0	0.003	0.0289				0										0			High
	SVLGQLGITK	1	1	1	P01009	N-Term(Acetyl); S1(Phospho); K10(Acetyl)	1179.6	0.99998	S(1): 100.0; T(9): 0.0	0	0	0	0	0	0	0	0	0	0	0	0	0.533	1				-52.7221										0
	GTQGKIVDLVK	3	1	1	P01009	Q3(Deamidated)	1158.67			0	0	0	0	0	0	0	0	0	0	0	0						0	13.36		1.121							0			Low
P12814	Alpha-actinin-1 OS=Homo sapiens GN=ACTN1 PE=1 SV=2 - [ACTN1_HUMAN]	42.26	2	18	30	121	RNA binding; protein binding; metal ion binding	cytoskeleton; extracellular; nucleus; cytoplasm; cytosol; membrane; organelle lumen	transport; coagulation; response to stimulus; cell organization and biogenesis; cell death; regulation of biological process; cellular component movement	Pf00307; Pf00435; Pf08726; Pf11971	87	4.0378e+06	0	5.20323e+06	0	4.98939e+06	0	4.48649e+06	0	8.5591e+06	2.22676e+06	5.28975e+06	975097	892	102.993	5.41455	48.0103	23.32	17	21	13.12	9	9	13.79	10	10	128.727	25.22	18	21	7.74	6	6
	Sequence	# PSMs	# Proteins	# Protein Groups	Protein Group Accessions	Modifications	MH+ [Da]	phosphoRS Isoform Probability	phosphoRS Site Probabilities	A7: Area	B7: Area	C7: Area	D7: Area	E7: Area	F7: Area	G7: Area	H7: Area	I7: Area	J7: Area	K7: Area	L7: Area	q-Value	PEP				#VALUE!	IonScore D2	IonScore J2	Exp Value D2							#VALUE!	Exp Value A2	Exp Value G2	B2	C2	I2	IonScore C2
	LLETIDQLYLEYAK	4	1	1	P12814		1711.92			2.24707e+06	0	0	0	1.09422e+06	0	1.59069e+06	0	0	0	963458	0	0	1.567e-05				26.83										0	6.43873e-07	0.134454
	LASDLLEWIR	10	2	2	P12814;O43707		1215.67			5.43521e+06	0	7.74915e+06	0	7.15343e+06	0	6.15675e+06	0	1.12323e+07	813149	6.65009e+06	0	0	0.001087				61.74		51.08								#VALUE!	1.79787e-05	3.59728e-05	High	High	High	67.06
	GYEEWLLNEIR	6	3	2	P12814;O43707		1421.7			2.89553e+06	0	3.64585e+06	0	2.88846e+06	0	3.71128e+06	0	8.19346e+06	0	2.22625e+06	0	0	0.001426				56.86										-38.77	6.60275e-05	0.000180511		High	High	60.81
	VGWEQLLTTIAR	9	2	2	P12814;O43707		1386.77			2.83281e+06	0	1.83196e+06	0	3.26753e+06	0	3.59145e+06	0	6.2516e+06	369979	2.27192e+06	0	0	0.0002637				52.51		29.25								#VALUE!	0.000430186	0.000196086	High	High	High	42.93
	ETADTDTADQVMASFK	1	1	1	P12814		1729.76			869375	0	0	0	0	0	0	0	0	0	0	0	0	8.817e-05				0										0	0.0497458
	DDPLTNLNTAFDVAEK	3	1	1	P12814		1762.85			983352	0	0	0	0	0	0	0	0	247992	0	0	0	0.002067				0		12.16								#VALUE!	0.0539138
	IDQLEGDHQLIQEALIFDNK	3	1	1	P12814		2339.19			3.78267e+06	0	0	0	0	0	0	0	6.19958e+06	0	5.46848e+06	0	0	3.666e-06				0										-45.58	0.0976249				High
	LAILGIHNEVSK	6	1	1	P12814		1293.75			282462	0	0	0	0	0	0	0	0	1.52664e+06	0	0	0	0.0005138				0		13.36								#VALUE!	0.906833		High
	TINEVENQILTR	8	2	2	P12814;O43707		1429.76			0	0	4.21468e+06	0	0	0	0	0	0	3.84546e+06	3.75068e+06	1.28301e+06	0	0.01323				0	73.48	65.74	3.62586e-06							#VALUE!			High	High		73.19
	ICDQWDNLGALTQK	5	1	1	P12814	C2(Carbamidomethyl)	1661.79			0	0	0	0	0	0	0	0	0	185912	0	83151.8	0	2.027e-06				0		15.81								#VALUE!			High
	DYETATLSEIK	3	1	1	P12814		1269.62			0	0	0	0	0	0	0	0	0	0	0	0	0	0.001191				0										0			High
	GISQEQMNEFR	5	1	1	P12814	M7(Oxidation)	1354.6			0	0	0	0	0	0	0	0	0	708441	0	670880	0	0.001189				0	42.35	52.99	0.00617903							#VALUE!			High
	ETADTDTADQVMASFK	5	1	1	P12814	M12(Oxidation)	1745.75			0	0	0	0	0	0	0	0	0	154143	0	80381.3	0	5.727e-06				0		47.71								#VALUE!			High
	FAIQDISVEETSAK	6	4	2	P12814;O43707		1537.77			0	0	0	0	0	0	0	0	0	1.30817e+06	0	775169	0	5.998e-05				0	35.6	49.07	0.0289332							#VALUE!			High
	KHEAFESDLAAHQDR	2	3	2	P12814;O43707		1753.82			0	0	0	0	0	0	0	0	0	0	184417	0	0	1.747e-05				0										0			High
	MLDAEDIVGTARPDEK	1	1	1	P12814	M1(Oxidation)	1775.85			0	0	0	0	0	0	0	0	0	0	0	0	0	1.695e-05				0										0			High
	LSNRPAFMPSEGR	3	1	1	P12814	M8(Oxidation)	1477.72			0	0	0	0	0	0	0	0	0	0	0	412446	0	0.0001606				0										0			High
	MLDAEDIVGTARPDEK	1	1	1	P12814		1759.85			0	0	0	0	0	0	0	0	0	0	0	0	0	0.000143				0										0			High
	VLAVNQENEQLMEDYEK	1	1	1	P12814	M12(Oxidation)	2067.95			0	0	0	0	0	0	0	0	0	0	0	0	0	0.002935				0										0			High
	ASFNHFDRDHSGTLGPEEFK	1	1	1	P12814		2291.05			0	0	0	0	0	0	0	0	0	0	0	0	0	0.0004695				0										0			High
	VLAVNQENEQLMEDYEK	1	1	1	P12814		2051.96			0	0	0	0	0	0	0	0	0	0	0	0	0	1.26e-10				68.85										0		2.54769e-05
	VEQIAAIAQELNELDYYDSPSVNAR	1	1	1	P12814		2808.36			0	0	0	0	0	0	1.50927e+06	0	0	0	0	0	0	0.002779				11.42										0		17.0253
	HTNYTMEHIR	1	3	2	P12814;O43707		1301.61			0	0	0	0	0	0	0	0	0	0	1.13735e+06	0	0	0.0004741				0										0
	DLLLDPAWEK	6	4	2	P12814;O43707		1199.63			0	0	0	0	0	0	0	0	0	0	0	867108	0.001	0.003962				0	36.28	29.39	0.0152843							#VALUE!			High
	QKDYETATLSEIK	6	1	1	P12814		1525.77			0	0	0	0	0	0	0	0	0	900373	0	608189	0.001	0.00547				0	21.03	31.11	0.817259							#VALUE!			Medium
	EGLLLWCQR	6	4	2	P12814;O43707	C7(Carbamidomethyl)	1174.6			0	0	0	0	0	0	0	0	0	863671	0	569922	0.001	0.04316				0	18.58	24.92	0.974196							#VALUE!			High
	KDDPLTNLNTAFDVAEK	2	1	1	P12814		1890.94			0	0	0	0	0	0	0	0	0	448860	0	0	0.001	0.004599				0		17.57								#VALUE!
	QFGAQANVIGPWIQTK	2	1	1	P12814		1757.93			0	0	0	0	0	0	0	0	0	219980	0	0	0.002	0.006848				0		16.44								#VALUE!
	IMSIVDPNR	1	1	1	P12814		1044.55			439191	0	0	0	0	0	0	0	0	0	0	0	0.004	0.08901				0										0	0.190908
	TINEVENQILTR	3	2	2	P12814;O43707	N3(Deamidated); Q8(Deamidated)	1431.73			0	0	0	0	0	0	0	0	0	0	0	0	0.004	0.01977				0										0
	HRPELIDYGK	1	1	1	P12814		1227.65			0	0	0	0	0	0	0	0	0	0	0	0	0.025	0.211				0										0
	ASIHEAWTDGK	3	2	2	P12814;O43707		1214.58			0	0	0	0	0	0	0	0	0	0	0	107751	0.045	0.3828				0										0			Medium
	HTNYTMEHIR	1	3	2	P12814;O43707	M6(Oxidation)	1317.6			0	0	0	0	0	0	0	0	0	0	0	0	0.182	0.9573				0										0
	CQLEINFNTLQTKLR	1	3	2	P12814;O43707	N6(Deamidated); Q11(Deamidated)	1822.93			0	0	1.2773e+06	0	0	0	0	0	0	0	0	0						0										0				Low		11.38
	EAMLRQK	2	1	1	P12814	Q6(Deamidated); K7(Acetyl)	918.47			0	0	0	0	4.5472e+06	0	3.56839e+06	0	0	0	0	0						11.47										0		3.49298
	LSNRPAFMPSEGR	1	1	1	P12814		1461.73			0	0	0	0	0	0	0	0	0	0	835255	0						0										0
O43707	Alpha-actinin-4 OS=Homo sapiens GN=ACTN4 PE=1 SV=2 - [ACTN4_HUMAN]	38.86	3	9	25	85	protein binding; metal ion binding; RNA binding	cytoskeleton; extracellular; nucleus; cytoplasm; organelle lumen	response to stimulus; transport; coagulation; regulation of biological process; cell death; cell organization and biogenesis; cellular component movement	Pf00307; Pf00435; Pf08726; Pf11971	81	4.20356e+06	0	1.87559e+07	0	4.43647e+06	0	4.48649e+06	0	1.49191e+07	2.00577e+06	4.22423e+06	975097	911	104.788	5.43994	38.2328	18.11	13	17	8.89	7	8	9.11	7	7	74.3644	14.6	11	11	7.24	5	5
	Sequence	# PSMs	# Proteins	# Protein Groups	Protein Group Accessions	Modifications	MH+ [Da]	phosphoRS Isoform Probability	phosphoRS Site Probabilities	A7: Area	B7: Area	C7: Area	D7: Area	E7: Area	F7: Area	G7: Area	H7: Area	I7: Area	J7: Area	K7: Area	L7: Area	q-Value	PEP				#VALUE!	IonScore D2	IonScore J2	Exp Value D2							#VALUE!	Exp Value A2	Exp Value G2	B2	C2	I2	IonScore C2
	LASDLLEWIR	10	2	2	P12814;O43707		1215.67			5.43521e+06	0	7.74915e+06	0	7.15343e+06	0	6.15675e+06	0	1.12323e+07	813149	6.65009e+06	0	0	0.001087				61.74		51.08								#VALUE!	1.79787e-05	3.59728e-05	High	High	High	67.06
	GYEEWLLNEIR	6	3	2	P12814;O43707		1421.7			2.89553e+06	0	3.64585e+06	0	2.88846e+06	0	3.71128e+06	0	8.19346e+06	0	2.22625e+06	0	0	0.001426				56.86										-38.77	6.60275e-05	0.000180511		High	High	60.81
	VGWEQLLTTIAR	9	2	2	P12814;O43707		1386.77			2.83281e+06	0	1.83196e+06	0	3.26753e+06	0	3.59145e+06	0	6.2516e+06	369979	2.27192e+06	0	0	0.0002637				52.51		29.25								#VALUE!	0.000430186	0.000196086	High	High	High	42.93
	TINEVENQILTR	8	2	2	P12814;O43707		1429.76			0	0	4.21468e+06	0	0	0	0	0	0	3.84546e+06	3.75068e+06	1.28301e+06	0	0.01323				0	73.48	65.74	3.62586e-06							#VALUE!			High	High		73.19
	FAIQDISVEETSAK	6	4	2	P12814;O43707		1537.77			0	0	0	0	0	0	0	0	0	1.30817e+06	0	775169	0	5.998e-05				0	35.6	49.07	0.0289332							#VALUE!			High
	KHEAFESDLAAHQDR	2	3	2	P12814;O43707		1753.82			0	0	0	0	0	0	0	0	0	0	184417	0	0	1.747e-05				0										0			High
	GISQEQMQEFR	4	1	1	O43707	M7(Oxidation)	1368.62			0	0	0	0	0	0	0	0	0	103995	0	98479.3	0	0.002355				0		25.5								#VALUE!			High
	ETTDTDTADQVIASFK	4	1	1	O43707		1741.81			0	0	0	0	0	0	0	0	0	261718	0	165430	0	0.001974				0		45.71								#VALUE!			High
	QFASQANVVGPWIQTK	1	1	1	O43707		1773.93			0	0	0	0	0	0	0	0	0	0	0	0	0	0.00203				0										0
	VEQIAAIAQELNELDYYDSHNVNTR	1	1	1	O43707		2905.39			0	0	0	0	0	0	0	0	0	0	0	0	0	0.000345				0										-17.77					High
	HTNYTMEHIR	1	3	2	P12814;O43707		1301.61			0	0	0	0	0	0	0	0	0	0	1.13735e+06	0	0	0.0004741				0										0
	DLLLDPAWEK	6	4	2	P12814;O43707		1199.63			0	0	0	0	0	0	0	0	0	0	0	867108	0.001	0.003962				0	36.28	29.39	0.0152843							#VALUE!			High
	EGLLLWCQR	6	4	2	P12814;O43707	C7(Carbamidomethyl)	1174.6			0	0	0	0	0	0	0	0	0	863671	0	569922	0.001	0.04316				0	18.58	24.92	0.974196							#VALUE!			High
	GISQEQMQEFR	1	1	1	O43707		1352.63			0	0	356477	0	0	0	0	0	0	0	0	0	0.002	0.06016				0										0				High		32.24
	LSNRPAFMPSEGK	1	2	1	O43707	M8(Oxidation)	1449.71			0	0	0	0	0	0	0	0	0	0	0	0	0.003	0.02038				0										0			High
	LSGSNPYTTVTPQIINSK	2	1	1	O43707		1920.01			0	0	0	0	0	0	0	0	0	0	0	0	0.003	0.01349				0										0
	MAPYQGPDAVPGALDYK	1	1	1	O43707	M1(Oxidation)	1808.85			0	0	0	0	0	0	0	0	0	0	0	0	0.003	0.01401				0										0
	TINEVENQILTR	3	2	2	P12814;O43707	N3(Deamidated); Q8(Deamidated)	1431.73			0	0	0	0	0	0	0	0	0	0	0	0	0.004	0.01977				0										0
	DDPVTNLNNAFEVAEK	1	1	1	O43707		1775.84			0	0	0	0	0	0	0	0	0	0	0	0	0.006	0.04802				0										0
	SIVDYKPNLDLLEQQHQLIQEALIFDNK	1	1	1	O43707		3324.75			0	0	1.14005e+06	0	0	0	0	0	0	0	0	0	0.013	0.2045				0										0				Medium		12.89
	ASIHEAWTDGK	3	2	2	P12814;O43707		1214.58			0	0	0	0	0	0	0	0	0	0	0	107751	0.045	0.3828				0										0			Medium
	IMSLVDPNHSGLVTFQAFIDFMSR	1	1	1	O43707	S10(Phospho); T14(Phospho); Q16(Deamidated); M22(Oxidation)	2902.26	0.158177	S(3): 76.5; S(10): 37.9; T(14): 62.1; S(23): 23.5	0	0	4.43038e+07	0	0	0	0	0	0	0	0	0	0.167	0.8032				-15.9964										0				Low		12
	HTNYTMEHIR	1	3	2	P12814;O43707	M6(Oxidation)	1317.6			0	0	0	0	0	0	0	0	0	0	0	0	0.182	0.9573				0										0
	TAPYKNVNVQNFHISWK	1	1	1	O43707	T1(Phospho); Q10(Deamidated); N11(Deamidated)	2127.99	0.333333	T(1): 33.3; Y(4): 33.3; S(15): 33.3	4.27995e+06	0	0	0	0	0	0	0	0	0	0	0	0.292	1				-7.82933										0	18.4564
	LSGSNPYTTVTPQIINSKWEK	1	1	1	O43707	S2(Phospho); S4(Phospho); T8(Phospho); T9(Phospho); Q13(Deamidated); N16(Deamidated)	2685.06		Too many NL-allowing PTMs	0	0	0	0	0	0	0	0	0	0	0	0	0.725	1				0	10		31.98							0
	CQLEINFNTLQTKLR	1	3	2	P12814;O43707	N6(Deamidated); Q11(Deamidated)	1822.93			0	0	1.2773e+06	0	0	0	0	0	0	0	0	0						0										0				Low		11.38
	NFITAEELRR	1	1	1	O43707	N-Term(Acetyl); N1(Deamidated)	1291.67			0	0	0	0	0	0	0	0	2.53315e+07	0	0	0						0										-10.66					Low
	DYETATLSDIK	2	1	1	O43707	Y2(Phospho); S8(Phospho)	1415.54	0.318792	Y(2): 34.8; T(4): 34.8; T(6): 34.8; S(8): 95.6	0	0	0	0	0	0	0	0	0	0	773537	0						-27.0196										0
P06280	Alpha-galactosidase A OS=Homo sapiens GN=GLA PE=1 SV=1 - [AGAL_HUMAN]	13.52	1	3	5	17	catalytic activity; protein binding	extracellular; cytoplasm; vacuole; Golgi; organelle lumen	metabolic process; regulation of biological process	Pf02065	2717	2.05376e+06	0	2.58036e+06	0	0	0	3.29207e+06	0	4.67427e+06	425946	3.42614e+06	208111	429	48.7349	5.60498	1	4.66	2	2	2.8	1	1	4.66	2	2	57.4
	Sequence	# PSMs	# Proteins	# Protein Groups	Protein Group Accessions	Modifications	MH+ [Da]	phosphoRS Isoform Probability	phosphoRS Site Probabilities	A7: Area	B7: Area	C7: Area	D7: Area	E7: Area	F7: Area	G7: Area	H7: Area	I7: Area	J7: Area	K7: Area	L7: Area	q-Value	PEP				#VALUE!	IonScore D2	IonScore J2	Exp Value D2							#VALUE!	Exp Value A2	Exp Value G2	B2	C2	I2	IonScore C2
	SILDWTSFNQER	8	1	1	P06280		1495.72			3.3983e+06	0	2.35579e+06	0	0	0	3.29207e+06	0	5702750	211556	3.42614e+06	68142.7	0	1.308e-05				33.32		29.58								#VALUE!	0.00572671	0.0537054		High	High	51.37
	NFADIDDSWK	3	1	1	P06280		1210.54			2.59099e+06	0	2.80493e+06	0	0	0	0	0	5.39378e+06	0	0	0	0	0.00138				0										-36.42	0.0133452			High	High	17.15
	ALLQDKDVIAINQDPLGK	1	1	1	P06280		1951.08			0	0	0	0	0	0	0	0	2.92629e+06	0	0	0	0	0.0003138				0										-22.12					High
	LGIYADVGNK	1	1	1	P06280		1049.56			171978	0	0	0	0	0	0	0	0	0	0	0	0.237	1				0										0	1.90851
	HMSLALNR	4	1	1	P06280	N-Term(Acetyl); M2(Oxidation); N7(Deamidated)	1000.49			0	0	0	0	0	0	0	0	0	640337	0	348078						0		18.5								#VALUE!
	Sequence	# PSMs	# Proteins	# Protein Groups	Protein Group Accessions	Modifications	MH+ [Da]	phosphoRS Isoform Probability	phosphoRS Site Probabilities	A7: Area	B7: Area	C7: Area	D7: Area	E7: Area	F7: Area	G7: Area	H7: Area	I7: Area	J7: Area	K7: Area	L7: Area	q-Value	PEP				#VALUE!	IonScore D2	IonScore J2	Exp Value D2							#VALUE!	Exp Value A2	Exp Value G2	B2	C2	I2	IonScore C2
	FMQDPMEIFVDDETK	4	1	1	Q13838		1844.81			5.66179e+06	0	0	0	7548028	0	5.81007e+06	0	7.38382e+06	0	0	0	0	4.964e-07				64.28										-68.05	3.82951e-05	5.97387e-05			High
	MLEQLDMR	6	2	1	Q13838		1035.5			2.11989e+06	0	3.38793e+06	0	8.37626e+06	0	6.43089e+06	0	9.10013e+06	0	4.59729e+06	0	0	0.001601				45.06										-48.52	0.00101988	0.00233761		High	High	39.05
	VAVFFGGLSIK	5	1	1	Q13838		1137.67			1.1516e+06	0	0	0	1.76549e+06	0	1.71253e+06	0	3.68133e+06	0	1.26362e+06	0	0	0.001259				28.21										-39.09	0.0128389	0.0259734			High
	DFLLKPELLR	12	2	1	Q13838		1243.74			3.59931e+06	0	5.48252e+06	0	1.00334e+07	0	8.29195e+06	0	8.04502e+06	0	4.48235e+06	0	0	0.0009934				31.31										-28.34	0.10973	0.0086164	High	High	High	14.55
	LTLHGLQQYYVK	1	2	1	Q13838		1462.81			1.10928e+06	0	0	0	0	0	0	0	0	0	0	0	0	0.007096				0										0	2.51444
	GLAITFVSDENDAK	3	2	1	Q13838		1479.73			0	0	0	0	4.20334e+06	0	3.84106e+06	0	6.55414e+06	0	0	0	0	3.477e-07				68.72										-60.12		1.39379e-05			High
	VNIAFNYDMPEDSDTYLHR	3	1	1	Q13838		2300.02			0	0	0	0	5.70445e+06	0	3.7719e+06	0	5.76555e+06	0	0	0	0	1.117e-08				32.12										-61.24		0.152428			High
	ILVATNLFGR	3	2	1	Q13838		1103.66			0	0	0	0	0	0	2.08543e+06	0	5.33045e+06	0	0	0	0	0.0002965				30.51										-39.65		0.0106704			High
	RDVQEIFR	4	2	1	Q13838		1062.57			0	0	665769	0	0	0	537565	0	492261	0	755735	0	0.001	0.006033				26.12										-14.98		0.089063		High	Medium	28.25
	ELAFQISK	8	2	1	Q13838		935.519			869175	0	0	0	3.78278e+06	0	3.50675e+06	0	4.52048e+06	500419	2.03294e+06	0	0.002	0.03677				17.05		22.67								#VALUE!	0.187691	0.597644	Medium		High
	DVQEIFR	8	2	1	Q13838		906.468			2.97349e+06	0	5.33224e+06	0	1.17131e+07	0	8.2984e+06	0	1.05466e+07	995395	3.77947e+06	0	0.033	0.4425				31.3		26.4								#VALUE!	0.388329	0.0376956		Low	Medium	28.19
Q9H4A4	Aminopeptidase B OS=Homo sapiens GN=RNPEP PE=1 SV=2 - [AMPB_HUMAN]	13.08	1	7	7	9	catalytic activity; metal ion binding	extracellular; cytoplasm; Golgi; membrane; cell surface	metabolic process; development	Pf01433; Pf09127	6051	0	0	0	0	842932	0	0	0	0	385240	0	0	650	72.5495	5.74463	44.89	3.38	2	2							1	6.62	3	3
	Sequence	# PSMs	# Proteins	# Protein Groups	Protein Group Accessions	Modifications	MH+ [Da]	phosphoRS Isoform Probability	phosphoRS Site Probabilities	A7: Area	B7: Area	C7: Area	D7: Area	E7: Area	F7: Area	G7: Area	H7: Area	I7: Area	J7: Area	K7: Area	L7: Area	q-Value	PEP				#VALUE!	IonScore D2	IonScore J2	Exp Value D2							#VALUE!	Exp Value A2	Exp Value G2	B2	C2	I2	IonScore C2
	LFGPYVWGR	1	1	1	Q9H4A4		1094.58			0	0	0	0	0	0	0	0	0	0	0	0	0	0.00239				0										0
	TYQLVYFLDK	1	1	1	Q9H4A4		1289.68			0	0	0	0	0	0	0	0	0	403647	0	0	0	0.0003633				0		38.36								#VALUE!
	AIEAVAISPWK	1	1	1	Q9H4A4		1184.67			0	0	0	0	0	0	0	0	0	417743	0	0	0	0.0002304				0		36.22								#VALUE!
	LGDTYPSISNAR	1	1	1	Q9H4A4		1293.64			0	0	0	0	842932	0	0	0	0	0	0	0	0.002	0.01427				0										0
	VGEGPGVCWLAPEQTAGK	1	1	1	Q9H4A4	C8(Carbamidomethyl)	1855.9			0	0	0	0	0	0	0	0	0	0	0	0	0.003	0.00596				0										0			High
	AFFPCFDTPAVK	1	1	1	Q9H4A4	C5(Carbamidomethyl)	1399.67			0	0	0	0	0	0	0	0	0	0	0	0	0.003	0.009243				0										0			High
	AEFGPPGPGAGSR	3	1	1	Q9H4A4		1199.59			0	0	0	0	0	0	0	0	0	334330	0	0	0.006	0.04674				0		15.32								#VALUE!			High
P04083	Annexin A1 OS=Homo sapiens GN=ANXA1 PE=1 SV=2 - [ANXA1_HUMAN]	69.94	1	20	24	163	DNA binding; RNA binding; enzyme regulator activity; protein binding; structural molecule activity; metal ion binding	cytoskeleton; extracellular; nucleus; cytoplasm; membrane; cell surface; mitochondrion	defense response; regulation of biological process; response to stimulus; cellular component movement; cell communication; metabolic process; transport; cell differentiation; development; cell organization and biogenesis; cell death; cell proliferation; reproduction	Pf00191	301	7.27598e+06	0	5.83553e+06	0	8.73602e+06	0	7.56977e+06	0	1.39598e+07	1.12727e+07	6.31142e+06	4.65061e+06	346	38.69	7.02002	45.001	48.27	15	17	32.66	11	12	41.04	13	13	74.279	48.55	16	17	36.42	10	10
	Sequence	# PSMs	# Proteins	# Protein Groups	Protein Group Accessions	Modifications	MH+ [Da]	phosphoRS Isoform Probability	phosphoRS Site Probabilities	A7: Area	B7: Area	C7: Area	D7: Area	E7: Area	F7: Area	G7: Area	H7: Area	I7: Area	J7: Area	K7: Area	L7: Area	q-Value	PEP				#VALUE!	IonScore D2	IonScore J2	Exp Value D2							#VALUE!	Exp Value A2	Exp Value G2	B2	C2	I2	IonScore C2
	GLGTDEDTLIEILASR	14	1	1	P04083		1702.89			5.68956e+06	0	3.8047e+06	0	3.74268e+06	0	3.99179e+06	0	1.0213e+07	86868.1	3.41945e+06	0	0	0.0004744				96.83		18.9								#VALUE!	9.52806e-08	1.95976e-08		High	High	89.98
	SEDFGVNEDLADSDAR	12	1	1	P04083		1739.73			5.57926e+06	0	2.64234e+06	0	5.86175e+06	0	4.98389e+06	0	9867194	1.39032e+06	3.64532e+06	599777	0	1.351e-10				73.27	41.65	62.37	0.0107648							#VALUE!	2.57601e-06	5.93667e-06	High	High	High	77.34
	GVDEATIIDILTK	10	1	1	P04083		1387.77			3.93887e+06	0	2.77335e+06	0	3.02266e+06	0	2.4076e+06	0	6994898	714219	3.31808e+06	0	0	4.872e-05				65.67		15.58								#VALUE!	9.21659e-06	1.17216e-05	High	High	High	63.61
	DITSDTSGDFR	10	1	1	P04083		1213.53			1.05594e+06	0	4.06391e+06	0	3.6526e+06	0	4.62201e+06	0	7.46302e+06	6.5981e+06	3.31804e+06	0	0	2.737e-06				54.54		49.31								#VALUE!	0.000244722	0.000276678	High	High	High	52.98
	GTDVNVFNTILTTR	8	1	1	P04083		1550.82			857846	0	0	0	0	0	0	0	2.00534e+06	3.96698e+06	0	2.23513e+06	0	4.908e-06				0	28.83	61.28	0.114423							#VALUE!	0.00222034		High		High
	TPAQFDADELR	12	1	1	P04083		1262.6			2.93384e+06	0	5.80056e+06	0	4.17683e+06	0	4386621	0	5.14994e+06	9.03542e+06	5.34963e+06	5.68005e+06	0	0.0126				52.5	65.68	55	2.49981e-05							#VALUE!	0.00345164	0.000436939	High	High	High	46.76
	ALTGHLEEVVLALLK	2	1	1	P04083		1605.96			1.90561e+06	0	0	0	0	0	0	0	5.08804e+06	0	0	0	0	6.361e-06				0										-41.48	0.00958192				High
	ALYEAGER	6	1	1	P04083		908.447			0	0	0	0	0	0	0	0	0	2.57287e+06	0	2.0974e+06	0	0.00143				0	25.34	36.39	0.161559							#VALUE!			High
	NALLSLAK	10	1	1	P04083		829.515			0	0	1.36886e+06	0	0	0	1.0379e+06	0	1.52482e+06	6.25276e+06	2.44363e+06	3.71849e+06	0	0.001817				15.56	29.88	30.45	0.0253406							#VALUE!		0.685199	High	High	High	32.36
	GGPGSAVSPYPTFNPSSDVAALHK	6	1	1	P04083		2356.16			0	0	0	0	0	0	0	0	0	9.59127e+06	0	4.55328e+06	0	7.62e-05				0	12.55	35.48	12.6468							#VALUE!			High
	KGTDVNVFNTILTTR	3	1	1	P04083		1678.91			0	0	0	0	0	0	0	0	0	1.71107e+06	0	146821	0	0.0004372				0		20.18								#VALUE!			High
	GDRSEDFGVNEDLADSDAR	6	1	1	P04083		2067.88			0	0	2.68104e+06	0	0	0	0	0	0	1.19392e+06	0	988687	0	0.0001313				0		35.11								#VALUE!			High	High		26
	CATSKPAFFAEK	1	1	1	P04083	C1(Carbamidomethyl)	1356.66			0	0	0	0	0	0	0	0	0	0	0	0	0	0.0001074				0										0			High
	AAYLQETGKPLDETLK	4	1	1	P04083		1776.93			0	0	0	0	0	0	0	0	0	159137	0	0	0	0.0002001				0		33.07								#VALUE!			High
	AMVSEFLK	6	1	1	P04083	N-Term(Acetyl); M2(Oxidation)	982.491			0	0	0	0	0	0	0	0	0	446577	0	428971	0	0.0005874				0	29.51	42.57	0.0758979							#VALUE!			High
	AMVSEFLK	6	1	1	P04083	N-Term(Acetyl)	966.496			0	0	1.29624e+06	0	1.04775e+06	0	0	0	2.24827e+06	99370	1.50202e+06	0	0	0.003717				0		14.55								#VALUE!				High	High	37.44
	AAYLQETGKPLDETLKK	3	1	1	P04083		1905.03			0	0	0	0	0	0	0	0	0	3.8993e+06	0	3.01913e+06	0	0.05918				0	14.75	13.42	1.67985							#VALUE!
	VLDLELK	7	1	1	P04083		829.503			1.1636e+06	0	2.87854e+06	0	1.93794e+06	0	2.62368e+06	0	4.15835e+06	0	2.82466e+06	0	0.001	0.04643				21.4										-28.45	0.0237101	0.203204	High	High	High	27.51
	SEIDMNDIK	6	1	1	P04083		1064.49			1.27773e+06	0	3.72659e+06	0	4.06693e+06	0	4.25581e+06	0	5.4082e+06	0	4.0069e+06	0	0.001	0.01181				21.54										-26.97	0.262184	0.332139		Medium	High	19.44
	CLTAIVK	1	1	1	P04083	C1(Carbamidomethyl)	804.465			0	0	0	0	0	0	0	0	0	0	0	0	0.003	0.01008				0										0			High
	SEIDMNDIK	6	1	1	P04083	M5(Oxidation)	1080.49			0	0	0	0	0	0	0	0	0	1.23711e+06	0	887823	0.003	0.00892				0	18.54	20.65	0.738282							#VALUE!			High
	GVDEATIIDILTKR	6	1	1	P04083		1543.87			0	0	488800	0	0	0	0	0	0	1.5728e+06	0	296484	0.003	0.01202				0		29.81								#VALUE!				Low		14.68
	AFYQKMYGISLCQAILDETK	1	1	1	P04083	N-Term(Acetyl); Q4(Deamidated); K5(Acetyl); M6(Oxidation); S10(Phospho); Q13(Deamidated)	2504.1	0.850488	Y(3): 0.1; Y(7): 14.2; S(10): 85.0; T(19): 0.6	0	0	162853	0	0	0	0	0	0	0	0	0	0.556	1				-43.2628										0				Low		14.2
	GVGTRHKALIR	3	1	1	P04083	T4(Phospho); K7(Acetyl)	1329.72	1	T(4): 100.0	0	0	0	0	0	0	0	0	0	1.51913e+07	0	0	0.864	1				-2.69655	14.53	16.15	2.22346							#VALUE!
	ALIRIMVSR	8	1	1	P04083	N-Term(Acetyl)	1100.67			4.27021e+06	0	6.49233e+06	0	7.15129e+06	0	8.23184e+06	0	8.85531e+06	0	7.3562e+06	133987						19.01										-16.85	0.276576	0.175844		Low	Low	19.33
	HDMNKVLDLELK	6	1	1	P04083	N-Term(Acetyl); K5(Acetyl)	1538.78			1.05591e+07	0	5.21369e+06	0	1.3195e+07	0	9.49357e+06	0	21799111	0	6.22843e+06	0						13.53										-13.36	8.19893	4.24533		Low	Low	10.88
P07355	Annexin A2 OS=Homo sapiens GN=ANXA2 PE=1 SV=2 - [ANXA2_HUMAN]	15.63	2	5	6	17	enzyme regulator activity; metal ion binding; protein binding; RNA binding	extracellular; nucleus; cytoplasm; membrane; vacuole; endosome; cell surface	development; cell organization and biogenesis; metabolic process; regulation of biological process; transport; cell differentiation; coagulation; response to stimulus; cell proliferation	Pf00191	302	0	0	0	0	0	0	0	0	0	948317	0	567978	339	38.5798	7.75244	43.6367	6.19	2	2				9.44	3	3	68.23	8.85	3	3	8.85	3	3
	Sequence	# PSMs	# Proteins	# Protein Groups	Protein Group Accessions	Modifications	MH+ [Da]	phosphoRS Isoform Probability	phosphoRS Site Probabilities	A7: Area	B7: Area	C7: Area	D7: Area	E7: Area	F7: Area	G7: Area	H7: Area	I7: Area	J7: Area	K7: Area	L7: Area	q-Value	PEP				#VALUE!	IonScore D2	IonScore J2	Exp Value D2							#VALUE!	Exp Value A2	Exp Value G2	B2	C2	I2	IonScore C2
	TNQELQEINR	6	2	1	P07355		1244.62			0	0	0	0	0	0	0	0	0	948317	0	921954	0	0.0002679				0	46.28	47.44	0.00202063							#VALUE!			High
	TPAQYDASELK	5	2	1	P07355		1222.59			0	0	0	0	0	0	0	0	0	0	0	658486	0	0.0003246				0	36.86		0.0206578							0			High
	SLYYYIQQDTK	2	2	1	P07355		1421.69			0	0	0	0	0	0	0	0	0	0	0	123493	0.001	0.03512				0										0
	QDIAFAYQR	1	1	1	P07355		1111.55			0	0	0	0	0	0	0	0	0	0	0	0	0.003	0.01906				0										0			High
	AYTNFDAER	1	2	1	P07355		1086.49			0	0	0	0	0	0	0	0	0	0	0	0	0.011	0.2026				0	15		1.85942							0
	TNQELQEINRVYK	2	2	1	P07355	N2(Deamidated); Y12(Phospho); K13(Acetyl)	1757.81	0.999984	T(1): 0.0; Y(12): 100.0	0	0	0	0	0	0	0	0	0	0	0	0	0.755	1				-47.8655										0
P09525	Annexin A4 OS=Homo sapiens GN=ANXA4 PE=1 SV=4 - [ANXA4_HUMAN]	40.44	1	10	12	67	enzyme regulator activity; metal ion binding; protein binding	nucleus; cytoplasm; membrane; cell surface; extracellular	metabolic process; regulation of biological process; cell communication; response to stimulus; cell differentiation; cell death; transport	Pf00191	307	3.34506e+06	0	4.2892e+06	0	6.03829e+06	0	4.30755e+06	0	6.40203e+06	767398	3.58918e+06	424382	319	35.8601	6.12549	19.5367	27.27	7	7	15.67	5	5	10.03	3	3	7.70539	19.44	6	6	17.24	5	5
	Sequence	# PSMs	# Proteins	# Protein Groups	Protein Group Accessions	Modifications	MH+ [Da]	phosphoRS Isoform Probability	phosphoRS Site Probabilities	A7: Area	B7: Area	C7: Area	D7: Area	E7: Area	F7: Area	G7: Area	H7: Area	I7: Area	J7: Area	K7: Area	L7: Area	q-Value	PEP				#VALUE!	IonScore D2	IonScore J2	Exp Value D2							#VALUE!	Exp Value A2	Exp Value G2	B2	C2	I2	IonScore C2
	SETSGSFEDALLAIVK	8	1	1	P09525		1666.85			3.19497e+06	0	3.85671e+06	0	3.6279e+06	0	3.72151e+06	0	5.6043e+06	46846.5	3.41624e+06	0	0	4.41e-12				83.54		15.05								#VALUE!	3.53014e-05	3.72881e-07		High	High	66.55
	AEIDMLDIR	8	1	1	P09525		1075.55			4.10965e+06	0	5.13421e+06	0	6.49227e+06	0	4.83674e+06	0	6.98803e+06	0	4.07661e+06	0	0	0.003477				43.45										-50.28	0.0638419	0.00318558	Low	High	High	50.23
	ISQTYQQQYGR	12	1	1	P09525		1371.66			326541	0	0	0	571713	0	580875	0	1.07415e+06	1.31946e+06	1.07135e+06	927137	0	0.0001211				43.73	53.23	64.34	0.00051455							#VALUE!	0.305414	0.00420889	High	High	High	26.45
	DEGNYLDDALVR	3	1	1	P09525		1379.65			2.73056e+06	0	0	0	3.52785e+06	0	3.33183e+06	0	0	0	0	0	0	0.003371				38.64										0	0.450546	0.0131028
	QDAQDLYEAGEK	6	1	1	P09525		1366.61			0	0	0	0	0	0	0	0	0	277461	0	221230	0	0.001435				0	40.72	41.28	0.00924749							#VALUE!			High
	AASGFNAMEDAQTLR	4	1	1	P09525	M8(Oxidation)	1597.73			0	0	0	0	0	0	0	0	0	0	0	0	0	0.0004232				0	26.52		0.359224							0			High
	GAGTDEGCLIEILASR	3	1	1	P09525	C8(Carbamidomethyl)	1661.82			0	0	0	0	0	0	0	0	0	139571	0	0	0	0.0004481				0		30.71								#VALUE!
	WGTDEVK	4	1	1	P09525		834.399			76486.8	0	0	0	643490	0	0	0	1.01845e+06	0	722731	0	0.001	0.01427				0										-40.27	4.82483				High
	FLTVLCSR	4	1	1	P09525	C6(Carbamidomethyl)	995.534			0	0	0	0	0	0	0	0	0	325605	0	0	0.001	0.006061				0	19.5	36.33	0.569424							#VALUE!			High
	DLIDDLK	5	2	2	P08758;P09525		831.446			0	0	3.87667e+06	0	5.11993e+06	0	4.36439e+06	0	6.61375e+06	0	3.27469e+06	0	0.001	0.008199				24.07										-24.52		0.2182		High	Medium	23.05
	AEIDMLDIR	3	1	1	P09525	M5(Oxidation)	1091.54			0	0	0	0	0	0	0	0	0	0	0	124780	0.009	0.1844				0	13.61		3.3578							0
	SLEDDIR	4	1	1	P09525		847.415			294289	0	1.27799e+06	0	0	0	0	0	2.04375e+06	0	0	0	0.014	0.2311				0										-27.57	0.387115		Low	Medium	Medium	20.34
	MATKGGTVK	2	1	1	P09525	N-Term(Acetyl); K4(Acetyl); T7(Phospho)	1056.48	0.881802	T(3): 11.8; T(7): 88.2	2.27844e+06	0	0	0	6.50268e+06	0	0	0	0	0	0	0	0.145	0.9491				-43.8628										0	2.20057
	MATKGGTVK	1	1	1	P09525	M1(Oxidation)	908.487			0	0	0	0	0	0	0	0	0	657129	0	0						0		13.33								#VALUE!
	Sequence	# PSMs	# Proteins	# Protein Groups	Protein Group Accessions	Modifications	MH+ [Da]	phosphoRS Isoform Probability	phosphoRS Site Probabilities	A7: Area	B7: Area	C7: Area	D7: Area	E7: Area	F7: Area	G7: Area	H7: Area	I7: Area	J7: Area	K7: Area	L7: Area	q-Value	PEP				#VALUE!	IonScore D2	IonScore J2	Exp Value D2							#VALUE!	Exp Value A2	Exp Value G2	B2	C2	I2	IonScore C2
	TPSSTGPSPVFDIK	7	1	1	Q12913		1432.73			1.62205e+06	0	1646483	0	2.90169e+06	0	2.49436e+06	0	2.35658e+06	0	2.67117e+06	0	0	6.316e-09				68.02										-41.71	0.00129269	1.38593e-05	High	High	High	28.11
	YAAELAENR	6	1	1	Q12913		1036.51			645253	0	2.25187e+06	0	2.81339e+06	0	1.97888e+06	0	4.05628e+06	0	2.49527e+06	0	0	0.001008				46.94										-32.05	0.000874387	0.000888105		High	High	33.87
	VITEPIPVSDLR	8	1	1	Q12913		1338.76			2.80689e+06	0	0	0	3.08111e+06	0	3.51876e+06	0	5.77831e+06	0	0	507732	0	0.0003933				32.56										-42.77	0.000421498	0.00973368	High		High
	GDPLGTEGGLDASNTER	7	1	1	Q12913		1688.77			626858	0	0	0	1.57392e+06	0	1.67141e+06	0	2.34924e+06	0	362016	88668.6	0	2.258e-14				60.85										-78.28	0.00449679	0.000115032	High		High
	VENFEAYFK	5	1	1	Q12913		1146.55			3.76382e+06	0	3.95735e+06	0	5.68549e+06	0	0	0	7.50572e+06	0	3.86853e+06	0	0	0.001489				0										-43.3	0.049394			High	High	18.73
	VLLESIGSHEELTQDSR	3	1	1	Q12913		1912.96			265779	0	0	0	0	0	0	0	0	0	0	0	0	3.581e-07				22.69										0	1.98194	0.703519
	QFHFTSWPDHGVPDTTDLLINFR	7	1	1	Q12913		2743.32			1.10164e+07	0	9.1232e+06	0	1.73793e+07	0	1.07408e+07	0	4.03317e+07	0	9.24359e+06	0	0	7.338e-06				16.88										-31.66	4.43237	4.96176		High	High	17.22
	TGTFIAIDR	7	3	2	P23467;Q12913		993.536			0	0	0	0	0	0	0	0	1.0135e+07	1.12295e+06	0	557217	0	0.0001084				0	51.2	46.87	0.000326188							#VALUE!			High		High
	DFIATQGPLPNTLK	5	1	1	Q12913		1514.82			0	0	0	0	1.39529e+06	0	1.16772e+06	0	0	0	0	171046	0	0.006712				29.17	11.72		3.46919							0		0.0701542	High
	TKGDPLGTEGGLDASNTER	2	1	1	Q12913		1917.91			0	0	562933	0	0	0	0	0	1.00072e+06	0	0	0	0	5.949e-06				0										-45.73				High	High	11.9
	GLIDGAESYVSFSR	4	1	1	Q12913		1500.73			0	0	0	0	5.28689e+06	0	3.29295e+06	0	4.71623e+06	0	0	0	0	4.093e-08				97.97										-104.6		1.5879e-08			High
	SPDGASEYVYHLVIESK	3	1	1	Q12913		1893.92			0	0	0	0	5.46381e+06	0	4857548	0	8.31614e+06	0	0	0	0	5.341e-13				38.78										-18.98		0.0216066			High
	AGSPTAPVHDESLVGPVDPSSGQQSR	2	1	1	Q12913		2575.23			0	0	0	0	0	0	1.06781e+06	0	0	0	0	413079	0	2.702e-08				19.09										0		2.94897
	AYAVILTTGEAGHPSADVLK	1	1	1	Q12913		2013.06			0	0	0	0	0	0	0	0	2.31696e+06	0	0	0	0	2.746e-05				0										-24.6					High
	YNNVLPYDISR	5	1	1	Q12913		1353.68			0	0	5.44006e+06	0	7.024e+06	0	5.24598e+06	0	7.4789e+06	0	5.24451e+06	0	0.001	0.02322				22.18										-28.85		0.481851		Medium	High	17.86
	NIQTSESHPLR	2	1	1	Q12913		1281.65			0	0	0	0	0	0	0	0	0	251257	0	0	0.001	0.003393				0		17.21								#VALUE!
	FSGFEASHGPIK	5	1	1	Q12913		1276.63			84359.9	0	0	0	0	0	0	0	285311	0	209564	0	0.002	0.03127				0										-31.54	1.72511			High	High	12.03
	GASDTYVTYLIR	3	1	1	Q12913		1358.69			0	0	0	0	0	0	0	0	0	0	0	416041	0.005	0.02932				0										0			High
	DTEVLLVGLEPGTR	2	1	1	Q12913		1498.81			0	0	0	0	0	0	0	0	0	0	0	0	0.011	0.09047				0										0
	KGASDTYVTYLIRTEEK	4	1	1	Q12913	S4(Phospho); T14(Phospho); K17(Acetyl)	2175.96	0.748674	S(4): 75.3; T(6): 11.3; Y(7): 1.9; T(9): 11.3; Y(10): 0.9; T(14): 99.4	0	0	0	0	0	0	0	0	0	0	0	0	0.739	1				-55.1861										0				Low		11.87
	DFIATQGPLPNTLK	2	1	1	Q12913	T12(Phospho); K14(Acetyl)	1636.79	0.995083	T(5): 0.5; T(12): 99.5	4.41062e+06	0	0	0	7.97612e+06	0	0	0	0	0	0	0						-46.4809										0	8.30263
P20073	Annexin A7 OS=Homo sapiens GN=ANXA7 PE=1 SV=3 - [ANXA7_HUMAN]	19.88	1	7	10	36	protein binding; metal ion binding; RNA binding	nucleus; cytoplasm; endoplasmic reticulum; membrane; cytosol; extracellular	cellular homeostasis; metabolic process; cell proliferation; cell organization and biogenesis; regulation of biological process; response to stimulus; cell differentiation	Pf00191	310	697967	0	1.9924e+06	0	2.55696e+06	0	2.67627e+06	0	2.29937e+06	929294	1.41004e+06	0	488	52.7058	5.68115	1	5.74	3	3	5.33	3	3				33.5	3.48	2	2	5.74	3	3
	Sequence	# PSMs	# Proteins	# Protein Groups	Protein Group Accessions	Modifications	MH+ [Da]	phosphoRS Isoform Probability	phosphoRS Site Probabilities	A7: Area	B7: Area	C7: Area	D7: Area	E7: Area	F7: Area	G7: Area	H7: Area	I7: Area	J7: Area	K7: Area	L7: Area	q-Value	PEP				#VALUE!	IonScore D2	IonScore J2	Exp Value D2							#VALUE!	Exp Value A2	Exp Value G2	B2	C2	I2	IonScore C2
	TLGTMIAGDTSGDYR	4	1	1	P20073		1557.72			973380	0	0	0	1.35586e+06	0	1663727	0	2.06205e+06	0	0	0	0	3.917e-06				34.43										-72.98	0.0114618	0.0475423			High
	SEIDLVQIK	4	1	1	P20073		1044.59			0	0	0	0	0	0	0	0	0	0	0	0	0	0.031				0	42.56		0.0028175							0			Medium
	EFSGYVESGLK	6	1	1	P20073		1215.59			0	0	1.9924e+06	0	3.24617e+06	0	4.03241e+06	0	2.51724e+06	331870	0	0	0	0.002755				35.47		25.02								#VALUE!		0.0199789		High	High	26.19
	GAGTDDSTLVR	7	1	1	P20073		1091.53			0	0	0	0	0	0	0	0	940846	370836	764543	0	0	0.0008059				0	67.75	67.68	1.26834e-05							#VALUE!					High
	DLLSSVSR	10	1	1	P20073		876.479			422555	0	0	0	2.89243e+06	0	2.33267e+06	0	2.31883e+06	351852	1.32183e+06	0	0.001	0.01235				33.9	29.95	19.37	0.0477971							#VALUE!	0.196366	0.0154193	High		High
	TLGTMIAGDTSGDYRR	1	1	1	P20073		1713.82			0	0	0	0	1.53228e+06	0	0	0	0	0	0	0	0.001	0.01346				0										0
	LGTDESCFNMILATR	1	1	1	P20073	C7(Carbamidomethyl); M10(Oxidation)	1743.8			0	0	0	0	0	0	0	0	0	67669.3	0	0	0.003	0.01185				0		19.96								#VALUE!
	DAEILRK	1	1	1	P20073	N-Term(Acetyl)	886.498			0	0	0	0	0	0	0	0	0	0	2.14375e+06	0	0.271	1				0										0
	LLVSMCQGNR	1	1	1	P20073	M5(Oxidation); Q7(Deamidated)	1137.54			0	0	0	0	159644	0	0	0	0	0	0	0						0										0
	AMQGAGTQER	1	1	1	P20073		1048.48			0	0	0	0	0	0	0	0	0	2.06519e+06	0	0						0		10.78								#VALUE!
	Sequence	# PSMs	# Proteins	# Protein Groups	Protein Group Accessions	Modifications	MH+ [Da]	phosphoRS Isoform Probability	phosphoRS Site Probabilities	A7: Area	B7: Area	C7: Area	D7: Area	E7: Area	F7: Area	G7: Area	H7: Area	I7: Area	J7: Area	K7: Area	L7: Area	q-Value	PEP				#VALUE!	IonScore D2	IonScore J2	Exp Value D2							#VALUE!	Exp Value A2	Exp Value G2	B2	C2	I2	IonScore C2
	LGDTQQSIPGNEER	7	1	1	P19474		1543.74			643555	0	690475	0	1.5713e+06	0	2.06768e+06	0	2.66367e+06	0	1.18999e+06	0	0	1.278e-05				32.55										-34.34	0.171889	0.0695992	High	High	High	22.01
	LAQQSQALQELISELDR	2	1	1	P19474		1942.03			0	0	0	0	0	0	0	0	1.60326e+06	0	0	0	0	1.982e-05				0										-57.26					High
	NFLVEEEQR	7	1	1	P19474		1163.57			889697	0	0	0	3.09914e+06	0	2.94681e+06	0	3.27873e+06	0	2.93019e+06	0	0.001	0.02967				30.52										-31.67	0.0223154	0.0684441	Low	High	High	47.67
	DLDITSPELR	3	1	1	P19474		1158.6			1.86301e+06	0	0	0	0	0	5.20467e+06	0	5.97194e+06	0	0	0	0.001	0.004598				23.66										-13.11	3.44882	0.309118			Low
	QLQELEKDER	2	1	1	P19474		1287.65			0	0	0	0	0	0	130966	0	156553	0	0	0	0.003	0.04967				25.89										-15.95		0.215896			Medium
	EAWDLGVCR	1	1	1	P19474	C8(Carbamidomethyl)	1105.51			0	0	0	0	0	0	0	0	0	0	0	0	0.006	0.04285				0										0			High
	LAQQSQALQELISELDRR	2	1	1	P19474		2098.13			0	0	4.27102e+06	0	0	0	0	0	8.658e+06	0	0	0	0.012	0.2102				0										-17.2				Medium	Medium	13.15
	GGGSVCPVCRQR	2	1	1	P19474	N-Term(Acetyl); Q11(Deamidated)	1261.57			0	0	8.14618e+06	0	0	0	0	0	0	0	9.03892e+06	0						0										0				Low		11.66
P56377	AP-1 complex subunit sigma-2 OS=Homo sapiens GN=AP1S2 PE=1 SV=1 - [AP1S2_HUMAN]	15.92	1	2	2	7	transporter activity	cytoplasm; Golgi; membrane; vacuole; cytosol	transport; defense response; regulation of biological process; response to stimulus; cell organization and biogenesis	Pf01217	8905	0	0	0	0	0	0	0	0	0	736066	0	370953	157	18.6028	5.46533	43.74	5.73	1	1				5.73	1	1	42.69	15.92	2	2	5.73	1	1
	Sequence	# PSMs	# Proteins	# Protein Groups	Protein Group Accessions	Modifications	MH+ [Da]	phosphoRS Isoform Probability	phosphoRS Site Probabilities	A7: Area	B7: Area	C7: Area	D7: Area	E7: Area	F7: Area	G7: Area	H7: Area	I7: Area	J7: Area	K7: Area	L7: Area	q-Value	PEP				#VALUE!	IonScore D2	IonScore J2	Exp Value D2							#VALUE!	Exp Value A2	Exp Value G2	B2	C2	I2	IonScore C2
	ELVQTVLAR	6	1	1	P56377		1028.61			0	0	0	0	0	0	0	0	0	736066	0	370953	0	0.02473				0	46.03	45.73	0.000906785							#VALUE!			High
	AIEQADLLQEEAETPR	1	1	1	P56377		1812.9			0	0	0	0	0	0	0	0	0	0	0	0	0	0.00133				0										0			High
Q9ULZ3	Apoptosis-associated speck-like protein containing a CARD OS=Homo sapiens GN=PYCARD PE=1 SV=2 - [ASC_HUMAN]	13.33	1	2	2	2	protein binding; catalytic activity; enzyme regulator activity	extracellular; nucleus; organelle lumen; cytoplasm; mitochondrion; endoplasmic reticulum; cytosol	defense response; regulation of biological process; response to stimulus; metabolic process; cell death; cell communication; cell organization and biogenesis; cell proliferation; transport; cellular component movement	Pf00619; Pf02758	29108	0	0	0	0	0	0	0	0	675979	0	0	0	195	21.6133	6.34131	36.69										1	6.15	1	1
	Sequence	# PSMs	# Proteins	# Protein Groups	Protein Group Accessions	Modifications	MH+ [Da]	phosphoRS Isoform Probability	phosphoRS Site Probabilities	A7: Area	B7: Area	C7: Area	D7: Area	E7: Area	F7: Area	G7: Area	H7: Area	I7: Area	J7: Area	K7: Area	L7: Area	q-Value	PEP				#VALUE!	IonScore D2	IonScore J2	Exp Value D2							#VALUE!	Exp Value A2	Exp Value G2	B2	C2	I2	IonScore C2
	ESQSYLVEDLER	1	1	1	Q9ULZ3		1467.69			0	0	0	0	0	0	0	0	0	0	0	0	0	0.001699				0										0			High
	GALLSMDALDLTDK	1	1	1	Q9ULZ3		1462.74			0	0	0	0	0	0	0	0	675979	0	0	0	0	3.985e-06				0										-64.78					High
P05089	Arginase-1 OS=Homo sapiens GN=ARG1 PE=1 SV=2 - [ARGI1_HUMAN]	40.37	1	10	12	65	catalytic activity; metal ion binding	extracellular; nucleus; cytoplasm; cytosol	metabolic process; development; cell proliferation; regulation of biological process; reproduction; response to stimulus; transport; cell organization and biogenesis	Pf00491	383	2.49119e+06	0	3.82379e+06	0	1.42535e+07	0	1.28295e+07	0	2.51465e+07	1.0519e+06	3.71465e+06	789535	322	34.7133	7.21045	11.4694	21.43	6	6	12.11	4	4	15.22	4	4	30.4998	17.39	6	6	6.83	2	2
	Sequence	# PSMs	# Proteins	# Protein Groups	Protein Group Accessions	Modifications	MH+ [Da]	phosphoRS Isoform Probability	phosphoRS Site Probabilities	A7: Area	B7: Area	C7: Area	D7: Area	E7: Area	F7: Area	G7: Area	H7: Area	I7: Area	J7: Area	K7: Area	L7: Area	q-Value	PEP				#VALUE!	IonScore D2	IonScore J2	Exp Value D2							#VALUE!	Exp Value A2	Exp Value G2	B2	C2	I2	IonScore C2
	GGVEEGPTVLR	12	1	1	P05089		1113.59			416688	0	1.64879e+06	0	1.86657e+06	0	1.43189e+06	0	2.20926e+06	1.01296e+06	1.86788e+06	872613	0	0.0028				45.61	56.32	47.84	0.00013079							#VALUE!	0.00475306	0.00122007	High	High	High	39.34
	YFSMTEVDR	6	1	1	P05089		1147.51			5.35729e+06	0	6.52288e+06	0	9.65276e+06	0	8.73645e+06	0	1.31692e+07	0	6.81361e+06	0	0	0.0006359				32.76										-35.78	0.0405387	0.0420818		High	High	35.55
	DVDPGEHYILK	8	1	1	P05089		1285.64			0	0	0	0	1.50914e+06	0	0	0	2.0099e+06	442192	0	0	0	0.001366				0	14.91	18.55	2.53437							#VALUE!	0.622429		High		High
	VMEETLSYLLGR	5	1	1	P05089	M2(Oxidation)	1426.73			0	0	0	0	0	0	0	0	0	864006	0	754304	0	0.01531				0		68.37								#VALUE!			High
	YFSMTEVDR	4	1	1	P05089	M4(Oxidation)	1163.5			0	0	0	0	0	0	0	0	0	1.18199e+06	0	0	0	0.001404				0		44.14								#VALUE!			High
	TGLLSGLDIMEVNPSLGK	4	1	1	P05089	M10(Oxidation)	1859.98			0	0	0	0	0	0	0	0	0	464547	0	159988	0	2.968e-05				0		16.38								#VALUE!
	VMEETLSYLLGR	1	1	1	P05089		1410.73			0	0	0	0	0	0	0	0	0	249208	0	0	0	2.135e-06				0		58.74								#VALUE!
	DYGDLPFADIPNDSPFQIVK	1	1	1	P05089		2251.09			0	0	0	0	0	0	0	0	965840	0	0	0	0.001	0.01624				0										-10.22					High
	EGLYITEEIYK	3	1	1	P05089		1357.69			0	0	3.29969e+06	0	5.76105e+06	0	0	0	0	0	2.46246e+06	0	0.002	0.06933				0										0				High		21.24
	DIVYIGLR	11	1	1	P05089		948.552			1.69958e+06	0	1.17011e+06	0	3.83061e+06	0	2.83582e+06	0	6.23505e+06	960736	1.63413e+06	741688	0.003	0.06083				30.25		31.65								#VALUE!	0.0216853	0.0156714	Medium	Medium	Medium	25.23
	TGLLSGLDIMEVNPSLGK	1	1	1	P05089	M10(Oxidation); N13(Deamidated)	1860.97			0	0	0	0	0	0	0	0	0	0	0	0	0.004	0.01772				0										0
	TIGIIGAPFSK	2	1	1	P05089		1103.65			0	0	839561	0	0	0	0	0	1.09389e+06	0	0	0	0.005	0.08904				0										-30.04				High	High	14.88
	GGVEEGPTVLRK	1	1	1	P05089		1241.68			0	0	0	0	0	0	0	0	0	368464	0	0	0.025	0.1921				0		10.43								#VALUE!
	TLGIKYFSMTEVDR	2	1	1	P05089		1659.84			0	0	0	0	0	0	0	0	0	457698	0	0	0.298	1				0		15.77								#VALUE!			Low
	ASEQLAGKVAEVK	4	1	1	P05089	N-Term(Acetyl); Q4(Deamidated)	1372.73			0	0	0	0	2.73467e+07	0	2.69163e+07	0	5.60353e+07	0	0	0						12.07										-18.91		4.34608			Low
	Sequence	# PSMs	# Proteins	# Protein Groups	Protein Group Accessions	Modifications	MH+ [Da]	phosphoRS Isoform Probability	phosphoRS Site Probabilities	A7: Area	B7: Area	C7: Area	D7: Area	E7: Area	F7: Area	G7: Area	H7: Area	I7: Area	J7: Area	K7: Area	L7: Area	q-Value	PEP				#VALUE!	IonScore D2	IonScore J2	Exp Value D2							#VALUE!	Exp Value A2	Exp Value G2	B2	C2	I2	IonScore C2
	GSGTFILVR	7	1	1	Q8NET5		949.546			701418	0	0	0	0	0	0	0	1.16817e+06	0	0	148677	0	0.006192				0	31.94		0.0147459							-48.38	0.0140627		High		High
	FEDDGELNLVYENL	3	1	1	Q8NET5		1669.76			0	0	0	0	2.22111e+06	0	0	0	1.49295e+06	0	605400	0	0	0.0005881				0										-29.63					High
	ITYPYTPQFK	2	1	1	Q8NET5		1257.65			0	0	0	0	1.56916e+06	0	0	0	1.89768e+06	0	0	0	0.014	0.2202				0										-13.09					Low
Q9H1Y0	Autophagy protein 5 OS=Homo sapiens GN=ATG5 PE=1 SV=2 - [ATG5_HUMAN]	18.91	1	5	5	11	protein binding; catalytic activity	cytoplasm; vacuole; membrane	cell communication; cell organization and biogenesis; metabolic process; response to stimulus; regulation of biological process; transport; cell death; cell differentiation; defense response; development	Pf04106	9474	0	0	0	0	0	0	0	0	976525	235218	0	0	275	32.4263	5.77002	47.25	3.64	1	1							31.85	7.64	2	2	12.36	3	3
	Sequence	# PSMs	# Proteins	# Protein Groups	Protein Group Accessions	Modifications	MH+ [Da]	phosphoRS Isoform Probability	phosphoRS Site Probabilities	A7: Area	B7: Area	C7: Area	D7: Area	E7: Area	F7: Area	G7: Area	H7: Area	I7: Area	J7: Area	K7: Area	L7: Area	q-Value	PEP				#VALUE!	IonScore D2	IonScore J2	Exp Value D2							#VALUE!	Exp Value A2	Exp Value G2	B2	C2	I2	IonScore C2
	EAEPYYLLLPR	3	1	1	Q9H1Y0		1363.73			0	0	0	0	0	0	0	0	0	0	0	0	0	0.002135				0	35.76		0.0176133							0			High
	FDQFWAINR	1	1	1	Q9H1Y0		1196.58			0	0	0	0	0	0	0	0	1.19905e+06	0	0	0	0	0.0002987				0										-36.71					High
	VSYLTLVTDK	5	1	1	Q9H1Y0		1138.64			0	0	0	0	0	0	0	0	0	235218	0	0	0.002	0.00842				0	18.81	32.2	0.295926							#VALUE!			Medium
	SQVINEMQK	1	1	1	Q9H1Y0		1076.54			0	0	0	0	0	0	0	0	753997	0	0	0	0.034	0.4914				0										-14.42					Medium
	IYQTTTERPFIQK	1	1	1	Q9H1Y0		1624.87			0	0	0	0	0	0	0	0	0	0	0	0	0.049	0.359				0	12.92		3.15237							0
P20160	Azurocidin OS=Homo sapiens GN=AZU1 PE=1 SV=3 - [CAP7_HUMAN]	16.33	1	4	4	24	catalytic activity	extracellular; cytoplasm; vacuole	metabolic process; response to stimulus; defense response; cell communication; regulation of biological process; cell differentiation; cellular component movement; development; cell death; cell organization and biogenesis; transport	Pf00089	566	0	0	0	0	0	0	0	0	0	9.88786e+06	0	7.43647e+06	251	26.8687	9.49561	78.0176	16.33	4	5				11.16	3	3	77.27	16.33	4	4	16.33	4	5
	Sequence	# PSMs	# Proteins	# Protein Groups	Protein Group Accessions	Modifications	MH+ [Da]	phosphoRS Isoform Probability	phosphoRS Site Probabilities	A7: Area	B7: Area	C7: Area	D7: Area	E7: Area	F7: Area	G7: Area	H7: Area	I7: Area	J7: Area	K7: Area	L7: Area	q-Value	PEP				#VALUE!	IonScore D2	IonScore J2	Exp Value D2							#VALUE!	Exp Value A2	Exp Value G2	B2	C2	I2	IonScore C2
	HFCGGALIHAR	5	1	1	P20160	C3(Carbamidomethyl)	1238.62			0	0	0	0	0	0	0	0	0	4.30407e+06	0	4.41362e+06	0	0.03202				0	24.61	47.84	0.271735							#VALUE!			High
	QFPFLASIQNQGR	5	1	1	P20160		1505.78			0	0	0	0	0	0	0	0	0	1.25896e+07	0	0	0	0.0009376				0	47.57	58.1	0.00131151							#VALUE!			High
	CQVAGWGSQR	7	1	1	P20160	C1(Carbamidomethyl)	1148.53			0	0	0	0	0	0	0	0	0	4.34441e+06	0	3.52397e+06	0	0.001316				0	25.09	24.37	0.225647							#VALUE!			High
	GPDFFTR	6	1	1	P20160		839.404			0	0	0	0	0	0	0	0	0	1.27295e+07	0	1.43718e+07	0.002	0.01108				0	21.37	41.29	0.463935							#VALUE!			High
	QFPFLASIQNQGR	1	1	1	P20160	Q9(Deamidated)	1506.77			0	0	0	0	0	0	0	0	0	0	0	0	0.007	0.1473				0	10.19		9.84474							0
P17213	Bactericidal permeability-increasing protein OS=Homo sapiens GN=BPI PE=1 SV=4 - [BPI_HUMAN]	41.07	1	13	16	148		extracellular; cytoplasm; membrane	response to stimulus; regulation of biological process; defense response	Pf01273; Pf02886	671	1.09027e+07	0	6.52159e+06	0	1.34382e+07	0	1.44085e+07	0	1.8976e+07	2.06411e+07	8.4814e+06	2.02485e+07	487	53.8651	9.37842	19.7453	28.95	11	18	14.99	7	7	29.77	12	19	21.2951	29.77	12	23	16.84	8	12
	Sequence	# PSMs	# Proteins	# Protein Groups	Protein Group Accessions	Modifications	MH+ [Da]	phosphoRS Isoform Probability	phosphoRS Site Probabilities	A7: Area	B7: Area	C7: Area	D7: Area	E7: Area	F7: Area	G7: Area	H7: Area	I7: Area	J7: Area	K7: Area	L7: Area	q-Value	PEP				#VALUE!	IonScore D2	IonScore J2	Exp Value D2							#VALUE!	Exp Value A2	Exp Value G2	B2	C2	I2	IonScore C2
	GLDYASQQGTAALQK	17	1	1	P17213		1550.78			5.09598e+06	0	6.29221e+06	0	1.29056e+07	0	1.14184e+07	0	1.28739e+07	2.24889e+07	7.6768e+06	2.3079e+07	0	0.002587				79.17	71.25	61.8	1.03223e-05							#VALUE!	4.80499e-06	1.50598e-06	High	High	High	75.61
	EFQLPSSQISMVPNVGLK	7	1	1	P17213		1974.04			9.8729e+06	0	2.29913e+06	0	7.22216e+06	0	8.28112e+06	0	1.82977e+07	0	3.20119e+06	0	0	2.821e-05				71										-51.89	1.50404e-05	7.00598e-06	High	High	High	75.08
	FFGTFLPEVAK	12	1	1	P17213		1255.67			1.77391e+07	0	1.09194e+07	0	2.01867e+07	0	2.35259e+07	0	2.57562e+07	2.18385e+07	1.44426e+07	1.89703e+07	0	0.0004525				31.66	25.22	46.18	0.205916							#VALUE!	0.0160085	0.0427826	High	High	High	38.85
	FSISNANIK	11	1	1	P17213		993.536			775625	0	0	0	5.29436e+06	0	7.09854e+06	0	4.68986e+06	1.7596e+07	3.32483e+06	1.86963e+07	0	0.002025				47.4	42.14	46.04	0.00262705							#VALUE!	0.0130188	0.000757905	High		High
	IKIPDYSDSFK	11	1	1	P17213		1312.68			823549	0	0	0	2.56492e+06	0	1.53856e+06	0	2.10027e+06	7.77424e+06	2.07332e+06	4.55201e+06	0	0.0003645				44.11	23.42	36.66	0.269125							#VALUE!	0.0216962	0.00209989	High		High
	VTNSVSSELQPYFQTLPVMTK	3	1	1	P17213	M19(Oxidation)	2385.2			1.3659e+06	0	0	0	0	0	0	0	0	1.39074e+06	0	0	0	0.0009471				0		12.73								#VALUE!	0.195294
	GHYSFYSMDIR	4	1	1	P17213	M8(Oxidation)	1391.6			0	0	0	0	0	0	0	0	0	0	0	0	0	0.001941				0		26.45								#VALUE!			High
	VGWLIQLFHK	4	1	1	P17213		1240.72			0	0	0	0	0	0	0	0	0	805328	0	677871	0	0.0008635				0		20.15								#VALUE!			Medium
	EFQLPSSQISMVPNVGLK	14	1	1	P17213	M11(Oxidation)	1990.03			0	0	0	0	0	0	4.97954e+06	0	0	4.19665e+06	0	1.35314e+06	0	7.608e-07				30.01	15.8	33.45	3.27337							#VALUE!		0.0998199	High
	GEFYSENHHNPPPFAPPVMEFPAAHDR	1	1	1	P17213		3090.39			0	0	0	0	0	0	2.21524e+06	0	0	0	0	0	0	3.775e-06				10.77										0		32.1151
	GEFYSENHHNPPPFAPPVMEFPAAHDR	2	1	1	P17213	M19(Oxidation)	3106.39			0	0	0	0	0	0	0	0	0	2.99819e+06	0	0	0	4.716e-07				0		25.96								#VALUE!
	GFPLPTPAR	10	1	1	P17213		955.536			3.02767e+06	0	0	0	6488298	0	0	0	6.29367e+06	1.6541e+07	3.13296e+06	1.03958e+07	0.001	0.01427				0	20.79	16.15	0.179241							#VALUE!	0.180401		Low		High
	IPDYSDSFK	12	1	1	P17213		1071.5			2.53639e+06	0	2.35311e+06	0	5.54116e+06	0	6.21357e+06	0	8.5883e+06	7.743e+06	2.7529e+06	7.17786e+06	0.001	0.004385				39.16	22.25	33.13	0.275494							#VALUE!	0.325257	0.00500523	Medium	Low	Medium	18.61
	LVGELKLDR	6	1	1	P17213		1042.63			0	0	0	0	0	0	0	0	0	3.44415e+06	0	2.17998e+06	0.003	0.01619				0	23.71	29.49	0.109379							#VALUE!			Medium
	FSISNANIK	12	1	1	P17213	N5(Deamidated)	994.52			0	0	0	0	0	0	0	0	0	237946	0	278097	0.004	0.1091				0	19.07	16.83	0.622495							#VALUE!			Low
	VTNSVSSELQPYFQTLPVMTK	2	1	1	P17213	Q10(Deamidated); M19(Oxidation)	2386.18			0	0	0	0	0	0	0	0	0	0	0	0	0.005	0.02053				0										0
	GEFYSENHHNPPPFAPPVMEFPAAHDR	2	1	1	P17213	N7(Deamidated); M19(Oxidation)	3107.38			0	0	0	0	0	0	0	0	0	0	0	0	0.005	0.02163				0										0
	GHYSFYSMDIR	1	1	1	P17213		1375.61			0	0	0	0	0	0	0	0	0	0	0	0	0.037	0.322				0										0			Medium
	MTLRDDMIPK	3	1	1	P17213	M7(Oxidation)	1235.61			0	0	0	0	0	0	0	0	0	346071	0	331597	0.037	0.3373				0		13.02								#VALUE!			Low
	MTLRDDMIPK	3	1	1	P17213	M1(Oxidation); M7(Oxidation)	1251.61			0	0	0	0	0	0	0	0	0	1.32954e+06	0	2.34267e+06	0.063	0.4107				0		13.56								#VALUE!
	LGSNPTSGKPTITCSSCSSHINSVHVHISKSKVGWLIQLFHK	1	1	1	P17213	N-Term(Acetyl); S3(Phospho); K9(Acetyl); N22(Deamidated); K30(Acetyl); S31(Phospho)	4802.29		Too many isoforms	0	0	0	0	0	0	0	0	0	0	0	0	0.863	1				0										0
	LGSNPTSGKPTITCSSCSSHINSVHVHISKSKVGWLIQLFHK	6	1	1	P17213	K9(Acetyl); S18(Phospho); S19(Phospho); N22(Deamidated); K30(Acetyl); K32(Acetyl); Q38(Deamidated); K42(Acetyl)	4845.29		Too many NL-allowing PTMs	0	0	0	0	0	0	0	0	0	0	0	0	0.868	1				0										0			Low
	VNEKLQK	2	1	1	P17213	N2(Deamidated); K4(Acetyl); Q6(Deamidated); K7(Acetyl)	944.498			124876	0	0	0	0	0	712557	0	0	0	0	0						10.26										0	7.98027	10.6669
	GHYSFYSMDIREFQLPSSQISMVPNVGLKFSISNANIK	2	1	1	P17213	N-Term(Acetyl); Y3(Phospho); M8(Oxidation); Q14(Deamidated); S18(Phospho); S21(Phospho); M22(Oxidation); S31(Phospho); N36(Deamidated)	4701		Too many NL-allowing PTMs	0	0	0	0	0	0	0	0	0	0	0	0						0										0
Q7L1Q6	Basic leucine zipper and W2 domain-containing protein 1 OS=Homo sapiens GN=BZW1 PE=1 SV=1 - [BZW1_HUMAN]	26.01	1	4	9	29	protein binding; RNA binding	cytoplasm; membrane	metabolic process; regulation of biological process	Pf02020	9689	4.88664e+06	0	1.78198e+06	0	0	0	2.25477e+07	0	1.55229e+07	259422	4.11588e+06	467145	419	48.0127	5.92236	11.8635	2.63	1	1	14.32	3	4	8.59	4	4	35.85	6.44	3	3
	Sequence	# PSMs	# Proteins	# Protein Groups	Protein Group Accessions	Modifications	MH+ [Da]	phosphoRS Isoform Probability	phosphoRS Site Probabilities	A7: Area	B7: Area	C7: Area	D7: Area	E7: Area	F7: Area	G7: Area	H7: Area	I7: Area	J7: Area	K7: Area	L7: Area	q-Value	PEP				#VALUE!	IonScore D2	IonScore J2	Exp Value D2							#VALUE!	Exp Value A2	Exp Value G2	B2	C2	I2	IonScore C2
	LMELFPANK	10	1	1	Q7L1Q6		1062.57			3.16727e+06	0	2.21771e+06	0	0	0	2.25477e+07	0	2.89193e+07	0	2093765	867657	0	0.004173				31.47										-30.45	0.0569466	0.0537848	Low	High	High	31.97
	AEVLSEEPILK	4	1	1	Q7L1Q6		1227.68			0	0	0	0	0	0	0	0	0	369316	0	145787	0.003	0.02351				0		33.3								#VALUE!			High
	YFTEAGLK	2	1	1	Q7L1Q6		928.477			0	0	0	0	0	0	0	0	0	0	0	0	0.008	0.1431				0										-15.88				Low	High	12.18
	FVEWLK	2	1	1	Q7L1Q6		821.455			644880	0	1.34625e+06	0	0	0	0	0	0	0	0	0	0.014	0.2151				0										0	0.385058			Low		17.26
	IVVLFYK	3	2	2	Q7L1Q6;Q9Y6E2		881.55			0	0	0	0	0	0	0	0	0	149527	0	124252	0.016	0.2333				0		15.27								#VALUE!			Medium
	LAMLTGVLLANGTLNASILNSLYNENLVKEGVSAAFAVK	1	1	1	Q7L1Q6	N-Term(Acetyl); N11(Deamidated); N15(Deamidated); Y23(Phospho); S33(Phospho); K39(Acetyl)	4265.12	0.0145285	T(5): 0.7; T(13): 12.8; S(17): 42.6; S(21): 42.6; Y(23): 2.9; S(33): 98.3	0	0	0	0	0	0	0	0	0	0	2.84547e+06	0	0.552	1				-17.7638										0
	QSVEHFTK	1	1	1	Q7L1Q6	Q1(Deamidated)	976.477			1.08478e+07	0	0	0	0	0	0	0	0	0	0	0						0										0	5.36699
	DIILYVKEEMKK	4	1	1	Q7L1Q6	N-Term(Acetyl); K7(Acetyl); M10(Oxidation); K11(Acetyl)	1650.88			0	0	0	0	0	0	0	0	1.34408e+07	0	7.4084e+06	0						0										-15.09					Low
	LFKSWINEK	2	1	1	Q7L1Q6	K3(Acetyl); N7(Deamidated)	1207.63			0	0	0	0	0	0	0	0	4.20855e+06	0	0	387991						0										-10.63					Low
Q13057	Bifunctional coenzyme A synthase OS=Homo sapiens GN=COASY PE=1 SV=4 - [COASY_HUMAN]	13.48	1	7	7	42	nucleotide binding; catalytic activity; protein binding	nucleus; organelle lumen; cytoplasm; mitochondrion; membrane; extracellular	metabolic process; cell death	Pf01121; Pf01467; Pf01583	80347	2.04496e+06	0	1.86954e+06	0	3.69699e+06	0	1.26144e+06	0	1.24648e+07	377104	2.88273e+06	224489	564	62.29	6.99072	23.97	6.03	3	3	7.98	4	4	3.37	2	2	1	6.03	3	4
	Sequence	# PSMs	# Proteins	# Protein Groups	Protein Group Accessions	Modifications	MH+ [Da]	phosphoRS Isoform Probability	phosphoRS Site Probabilities	A7: Area	B7: Area	C7: Area	D7: Area	E7: Area	F7: Area	G7: Area	H7: Area	I7: Area	J7: Area	K7: Area	L7: Area	q-Value	PEP				#VALUE!	IonScore D2	IonScore J2	Exp Value D2							#VALUE!	Exp Value A2	Exp Value G2	B2	C2	I2	IonScore C2
	FRLENDLEELALYQIQLLK	4	1	1	Q13057		2348.29			4.87534e+06	0	0	0	2.81312e+06	0	1.21342e+06	0	5.2523e+06	0	0	0	0	0.0005175				14.73										-32.98	0.187006	0.979249			High
	HTENEEDKVSSSSFR	9	1	1	Q13057		1751.78			509982	0	2.16939e+06	0	1.87091e+06	0	1.60947e+06	0	3.32924e+06	327766	2.99639e+06	0	0	0.0001287				27.09		10.21								#VALUE!	1.20365	0.324909	High	High	High	24.33
	LLPELLQPYTER	9	1	1	Q13057		1471.81			0	0	1.62052e+06	0	6.33973e+06	0	0	0	2.8813e+07	505753	3.56021e+06	311524	0	0.000155				0		24.87								#VALUE!			Medium	High	High	42.67
	DGLSEAAAQSR	5	1	1	Q13057		1104.53			0	0	715430	0	1.17645e+06	0	961418	0	1.55421e+06	0	683579	0	0	0.0002935				48.04										-46.7		0.00104979		High	High	51.63
	ILTDIMWPIIAK	1	1	1	Q13057		1413.82			0	0	0	0	0	0	0	0	2.16783e+06	0	0	0	0	7.524e-06				0										-64.25					High
	LENDLEELALYQIQLLK	1	1	1	Q13057		2045.12			0	0	0	0	0	0	0	0	2.71524e+06	0	0	0	0	2.514e-08				0										-53.67					High
	ILLTNIR	5	1	1	Q13057		842.546			749554	0	1.8187e+06	0	1.93811e+06	0	0	0	2.46219e+06	0	2.09159e+06	0	0.031	0.441				0										-15.7	0.339166			Low	Medium	16.64
	ILLTNIR	8	1	1	Q13057	N5(Deamidated)	843.531			0	0	0	0	1395481	0	0	0	0	297793	0	137455	0.155	0.9276				0		10.68								#VALUE!			Low
P13727	Bone marrow proteoglycan OS=Homo sapiens GN=PRG2 PE=1 SV=2 - [PRG2_HUMAN]	31.08	1	3	5	19		extracellular; cytoplasm	response to stimulus; defense response	Pf00059	5553	0	0	6.32986e+06	0	4.6851e+06	0	1.63794e+07	0	8.35913e+06	0	3.37909e+06	1.06041e+06	222	25.1893	6.75635	37.34	3.6	1	1	10.36	2	2	7.21	2	2	1	24.77	4	5	3.6	1	1
	Sequence	# PSMs	# Proteins	# Protein Groups	Protein Group Accessions	Modifications	MH+ [Da]	phosphoRS Isoform Probability	phosphoRS Site Probabilities	A7: Area	B7: Area	C7: Area	D7: Area	E7: Area	F7: Area	G7: Area	H7: Area	I7: Area	J7: Area	K7: Area	L7: Area	q-Value	PEP				#VALUE!	IonScore D2	IonScore J2	Exp Value D2							#VALUE!	Exp Value A2	Exp Value G2	B2	C2	I2	IonScore C2
	WNFAYWAAHQPWSR	4	1	1	P13727		1819.85			0	0	0	0	5.85503e+06	0	7.50889e+06	0	1.30032e+07	0	3.88532e+06	0	0	0.0001651				25.28										-30.48		0.492903			High
	FQWVDGSR	6	1	1	P13727		994.474			0	0	1.04557e+07	0	0	0	2.52499e+07	0	0	0	0	1.8008e+06	0.001	0.04657				29.03	29.91		0.0559475							0		0.0571994	High	High		34.27
	RFQWVDGSR	5	1	1	P13727		1150.57			0	0	2.20404e+06	0	3515165	0	0	0	3.71504e+06	0	2.87286e+06	0	0.001	0.03246				0										-27.64			Low	High	High	34.24
	RLPFICSY	2	1	1	P13727	C6(Carbamidomethyl)	1055.53			0	0	0	0	0	0	0	0	0	0	0	320027	0.109	0.7936				0										0			Low
	DGAVESISVPDMVDKNLTCPEEEDTVKVVGIPGCQTCR	2	1	1	P13727	K15(Acetyl); T18(Phospho); K27(Acetyl); C34(Carbamidomethyl); Q35(Deamidated)	4255.88	0.248314	S(6): 16.8; S(8): 16.8; T(18): 24.8; T(25): 24.8; T(36): 16.8	0	0	0	0	0	0	0	0	0	0	0	0						-2.91369										0			Low
Q15018	BRISC complex subunit Abro1 OS=Homo sapiens GN=FAM175B PE=1 SV=2 - [F175B_HUMAN]	17.83	1	4	7	14	protein binding	nucleus		Pf00261	23172	0	0	0	0	6.83459e+06	0	0	0	2.72622e+06	0	0	102635	415	46.8719	6.21436	41.08	2.89	1	1				2.89	1	1	1	11.33	3	3
	Sequence	# PSMs	# Proteins	# Protein Groups	Protein Group Accessions	Modifications	MH+ [Da]	phosphoRS Isoform Probability	phosphoRS Site Probabilities	A7: Area	B7: Area	C7: Area	D7: Area	E7: Area	F7: Area	G7: Area	H7: Area	I7: Area	J7: Area	K7: Area	L7: Area	q-Value	PEP				#VALUE!	IonScore D2	IonScore J2	Exp Value D2							#VALUE!	Exp Value A2	Exp Value G2	B2	C2	I2	IonScore C2
	AIYQVYNALQEK	4	1	1	Q15018		1439.75			0	0	0	0	0	0	0	0	1.41476e+06	0	0	102635	0	0.003089				0										-52.27			High		High
	VSSVPNTSQSYAK	3	1	1	Q15018		1367.68			0	0	0	0	1.54571e+06	0	0	0	1.77774e+06	0	0	0	0	0.0005464				0										-11.53			High		High
	LFSFYDYASK	2	1	1	Q15018		1240.59			0	0	0	0	2.32659e+06	0	0	0	4.98615e+06	0	0	0	0.002	0.03063				0										-13.53					High
	ISLAIPNLGNTSQQEYK	1	1	1	Q15018		1875.98			0	0	0	0	3.96762e+06	0	0	0	0	0	0	0	0.01	0.1359				0										0
	RYNQRISLAIPNLGNTSQQEYK	1	1	1	Q15018	N-Term(Acetyl); N15(Deamidated); T16(Phospho); Q18(Deamidated); Y21(Phospho); K22(Acetyl)	2839.27	0.124919	Y(2): 34.2; S(7): 36.8; T(16): 43.0; S(17): 43.0; Y(21): 43.0	0	0	0	0	0	0	0	0	0	0	0	0	0.774	1				-1.64149										0			Low
	LQQAVLSR	1	1	1	Q15018	Q2(Deamidated); Q3(Deamidated)	916.509			0	0	0	0	1.87644e+06	0	0	0	0	0	0	0						0										0
	QITQRKNEK	2	1	1	Q15018	Q1(Deamidated); K6(Acetyl)	1187.64			0	0	0	0	1.42095e+07	0	0	0	0	0	0	0						0										0
P07384	Calpain-1 catalytic subunit OS=Homo sapiens GN=CAPN1 PE=1 SV=1 - [CAN1_HUMAN]	23.95	1	13	17	54	catalytic activity; metal ion binding; protein binding	cytoplasm; cytosol; membrane; extracellular	metabolic process; cell proliferation; regulation of biological process; cell organization and biogenesis	Pf00648; Pf01067	823	3.10201e+06	0	0	0	0	0	0	0	6.15992e+06	1.30221e+06	0	470139	714	81.8382	5.66846	93.301	11.34	8	8				8.96	7	7	104.597	14.71	11	11	7.14	5	5
	Sequence	# PSMs	# Proteins	# Protein Groups	Protein Group Accessions	Modifications	MH+ [Da]	phosphoRS Isoform Probability	phosphoRS Site Probabilities	A7: Area	B7: Area	C7: Area	D7: Area	E7: Area	F7: Area	G7: Area	H7: Area	I7: Area	J7: Area	K7: Area	L7: Area	q-Value	PEP				#VALUE!	IonScore D2	IonScore J2	Exp Value D2							#VALUE!	Exp Value A2	Exp Value G2	B2	C2	I2	IonScore C2
	YLGQDYEQLR	7	1	1	P07384		1284.62			872831	0	0	0	0	0	0	0	1.60374e+06	0	0	384309	0	0.0005517				0	19.12		1.16339							-41.27	0.130195		High		High
	NYPATFWVNPQFK	5	1	1	P07384		1611.8			0	0	0	0	0	0	0	0	0	745638	0	464986	0	0.000613				0		21.27								#VALUE!			High
	LEICNLTPDALK	4	1	1	P07384	C4(Carbamidomethyl)	1386.73			0	0	0	0	0	0	0	0	0	493421	0	329671	0	0.01725				0		40.88								#VALUE!			High
	RPTELLSNPQFIVDGATR	3	1	1	P07384		2014.07			0	0	0	0	0	0	0	0	0	1.01654e+06	0	0	0	0.001313				0		11.14								#VALUE!			High
	TLDTDLDGVVTFDLFK	1	1	1	P07384		1798.91			0	0	0	0	0	0	0	0	1.05331e+06	0	0	0	0	3.072e-05				0										-47.9					High
	KAPSDLYQIILK	4	1	1	P07384		1388.81			0	0	0	0	0	0	0	0	0	391077	0	231220	0.001	0.0235				0		21.02								#VALUE!			High
	LDETDDPDDYGDR	2	1	1	P07384		1525.59			0	0	0	0	0	0	0	0	0	0	0	0	0.001	0.003385				0	11.79		5.30435							0
	SEQFINLR	5	1	1	P07384		1006.53			0	0	0	0	0	0	0	0	0	1.57522e+06	0	0	0.003	0.009669				0	14.77	19.84	1.39706							#VALUE!			High
	APSDLYQIILK	6	1	1	P07384		1260.72			0	0	0	0	0	0	0	0	1373232	983570	0	561123	0.003	0.01436				0		22.52								#VALUE!			High		Medium
	LYELIITR	4	1	1	P07384		1020.61			0	0	0	0	0	0	0	0	0	426299	0	324797	0.004	0.02942				0	20.45	10.7	0.0951158							#VALUE!			High
	NYLSIFR	3	1	1	P07384		912.494			0	0	0	0	0	0	0	0	0	251681	0	0	0.005	0.03571				0		14.66								#VALUE!			Low
	GQVVSLIR	1	1	1	P07384		871.537			0	0	0	0	0	0	0	0	0	0	0	0	0.007	0.05051				0										0			High
	WLQLTMFA	1	1	1	P07384	M6(Oxidation)	1025.51			0	0	0	0	0	0	0	0	0	54612.6	0	0	0.018	0.1383				0		10.11								#VALUE!
	MAIESAGFK	1	1	1	P07384	M1(Oxidation)	969.47			0	0	0	0	0	0	0	0	0	0	0	359353	0.079	0.4503				0										0
	QLAGEDMEISVK	1	1	1	P07384	M7(Oxidation)	1335.64			0	0	0	0	0	0	0	0	0	0	0	0	0.086	0.4417				0	12.94		5.66852							0
	MAIESAGFK	1	1	1	P07384		953.477			0	0	0	0	0	0	0	0	485892	0	0	0	0.254	1				0										-14					Low
	TILNRIISK	4	1	1	P07384	N4(Deamidated)	1058.66			5.33119e+06	0	0	0	0	0	0	0	1.3774e+07	1.31489e+06	0	0	0.829	1				0		12.91								#VALUE!	0.510278		Low		Low
	ARELGLGR	1	1	1	P07384	N-Term(Acetyl)	913.521			0	0	0	0	0	0	0	0	3.10203e+06	0	0	0						0										-11.31					Low
P00915	Carbonic anhydrase 1 OS=Homo sapiens GN=CA1 PE=1 SV=2 - [CAH1_HUMAN]	57.47	1	11	11	67	catalytic activity; metal ion binding	cytoplasm; Golgi; cytosol; extracellular	metabolic process; transport	Pf00194	759	0	0	0	0	0	0	0	0	0	3.4582e+06	0	1.56155e+06	261	28.8524	7.12256	168.078	50.19	9	13				37.16	8	12	201.251	45.21	9	13	31.8	6	11
	Sequence	# PSMs	# Proteins	# Protein Groups	Protein Group Accessions	Modifications	MH+ [Da]	phosphoRS Isoform Probability	phosphoRS Site Probabilities	A7: Area	B7: Area	C7: Area	D7: Area	E7: Area	F7: Area	G7: Area	H7: Area	I7: Area	J7: Area	K7: Area	L7: Area	q-Value	PEP															Exp Value A2	Exp Value G2	B2	C2	I2	IonScore C2
	VLDALQAIK	6	1	1	P00915		970.593			0	0	0	0	0	0	0	0	0	4.89448e+06	0	1.50458e+06	0	0.00047																	High
	LYPIANGNNQSPVDIK	6	1	1	P00915		1742.91			0	0	0	0	0	0	0	0	0	3.02592e+06	0	678338	0	0.003884																	High
	ADGLAVIGVLMK	6	1	1	P00915	M11(Oxidation)	1202.68			0	0	0	0	0	0	0	0	0	1.41185e+06	0	1.03699e+06	0	0.01628																	High
	YSSLAEAASK	6	1	1	P00915		1026.51			0	0	0	0	0	0	0	0	0	2.4542e+06	0	1.68254e+06	0	0.001543																	High
	HDTSLKPISVSYNPATAK	5	1	1	P00915		1929.01			0	0	0	0	0	0	0	0	0	2.44448e+06	0	1.3513e+06	0	6.699e-06																	High
	LYPIANGNNQSPVDIK	25	1	1	P00915	N6(Deamidated)	1743.89			0	0	0	0	0	0	0	0	0	2.25717e+06	0	1.49755e+06	0	0.02305																	High
	TSETKHDTSLKPISVSYNPATAK	2	1	1	P00915		2475.27			0	0	0	0	0	0	0	0	0	0	0	373280	0	5.658e-05																	High
	SLLSNVEGDNAVPMQHNNRPTQPLK	2	1	1	P00915	M14(Oxidation)	2775.38			0	0	0	0	0	0	0	0	0	0	0	0	0	3.691e-05																	High
	YSAELHVAHWNSAK	1	1	1	P00915		1612.79			0	0	0	0	0	0	0	0	0	0	0	0	0	0.0006612																	High
	ESISVSSEQLAQFR	1	1	1	P00915		1580.79			0	0	0	0	0	0	0	0	0	0	0	0	0	0.001986
	GGPFSDSYR	4	1	1	P00915		985.437			0	0	0	0	0	0	0	0	0	1.66376e+06	0	1.07132e+06	0.003	0.01387																	High
	ASPDWGYDDKNGPEQWSK	3	1	1	P00915	N-Term(Acetyl)	2121.91			0	0	0	0	0	0	0	0	0	0	0	859965	0.005	0.1257
P00918	Carbonic anhydrase 2 OS=Homo sapiens GN=CA2 PE=1 SV=2 - [CAH2_HUMAN]	19.62	1	4	6	12	catalytic activity; protein binding; metal ion binding	extracellular; cytoplasm; cytosol; membrane	development; metabolic process; response to stimulus; transport; cellular homeostasis; regulation of biological process; cell communication; cell differentiation	Pf00194	760	0	0	0	0	0	0	0	0	0	526173	0	291178	260	29.2279	7.40088	55.2							10.77	3	3	1	19.62	6	6	7.31	2	2
	Sequence	# PSMs	# Proteins	# Protein Groups	Protein Group Accessions	Modifications	MH+ [Da]	phosphoRS Isoform Probability	phosphoRS Site Probabilities	A7: Area	B7: Area	C7: Area	D7: Area	E7: Area	F7: Area	G7: Area	H7: Area	I7: Area	J7: Area	K7: Area	L7: Area	q-Value	PEP				#VALUE!	IonScore D2	IonScore J2	Exp Value D2							#VALUE!	Exp Value A2	Exp Value G2	B2	C2	I2	IonScore C2
	VVDVLDSIK	3	1	1	P00918		987.572			0	0	0	0	0	0	0	0	0	0	0	486959	0	0.000763				0	27.22		0.0795668							0			High
	SADFTNFDPR	4	1	1	P00918		1169.52			0	0	0	0	0	0	0	0	0	526173	0	184660	0	0.001585				0	23.13	50.51	0.404204							#VALUE!			High
	GGPLDGTYR	2	1	1	P00918		935.458			0	0	0	0	0	0	0	0	0	0	0	201915	0.007	0.05211				0										0			High
	QSPVDIDTHTAK	1	1	1	P00918		1311.65			0	0	0	0	0	0	0	0	0	0	0	0	0.021	0.1585				0										0			Medium
	AVLKGGPLDGTYR	1	1	1	P00918		1346.74			0	0	0	0	0	0	0	0	0	0	0	0						0										0			Low
	QIKASFK	1	1	1	P00918	N-Term(Acetyl); Q1(Deamidated); K3(Acetyl)	906.492			0	0	0	0	0	0	0	0	0	0	0	0						0										0			Low
P13688	Carcinoembryonic antigen-related cell adhesion molecule 1 OS=Homo sapiens GN=CEACAM1 PE=1 SV=2 - [CEAM1_HUMAN]	11.03	2	2	4	8	protein binding	extracellular; membrane	development; cell communication; regulation of biological process; response to stimulus; cellular component movement	Pf00047; Pf07679; Pf07686	634	573903	0	0	0	0	0	0	0	0	856947	0	0	526	57.5247	5.97314	18.9	4.94	2	2							61.24	4.94	2	2
	Sequence	# PSMs	# Proteins	# Protein Groups	Protein Group Accessions	Modifications	MH+ [Da]	phosphoRS Isoform Probability	phosphoRS Site Probabilities	A7: Area	B7: Area	C7: Area	D7: Area	E7: Area	F7: Area	G7: Area	H7: Area	I7: Area	J7: Area	K7: Area	L7: Area	q-Value	PEP				#VALUE!	IonScore D2	IonScore J2	Exp Value D2							#VALUE!	Exp Value A2	Exp Value G2	B2	C2	I2	IonScore C2
	TLTLLSVTR	3	3	2	P13688;P31997		1003.61			0	0	0	0	0	0	0	0	0	1.68884e+06	0	0	0	0.0001926				0		50.33								#VALUE!			High
	TIIVTELSPVVAKPQIK	3	1	1	P13688		1836.12			0	0	0	0	0	0	0	0	0	770664	0	0	0.001	0.005268				0		11.23								#VALUE!			High
	QIVGYAIGTQQATPGPANSGR	1	1	1	P13688		2086.06			0	0	0	0	0	0	0	0	0	111335	0	0	0.005	0.01707				0		18.95								#VALUE!
	NQSLPSSERMK	1	1	1	P13688		1276.62			573903	0	0	0	0	0	0	0	0	0	0	0	0.58	1				0										0	0.126249
	Sequence	# PSMs	# Proteins	# Protein Groups	Protein Group Accessions	Modifications	MH+ [Da]	phosphoRS Isoform Probability	phosphoRS Site Probabilities	A7: Area	B7: Area	C7: Area	D7: Area	E7: Area	F7: Area	G7: Area	H7: Area	I7: Area	J7: Area	K7: Area	L7: Area	q-Value	PEP				#VALUE!	IonScore D2	IonScore J2	Exp Value D2							#VALUE!	Exp Value A2	Exp Value G2	B2	C2	I2	IonScore C2
	LELFLPEEYPMAAPK	3	1	1	P61088		1747.9			5.56846e+06	0	0	0	9.39731e+06	0	0	0	9.56125e+06	0	0	0	0	0.0001863				0										-45.48	0.410033				High
	TNEAQAIETAR	6	2	1	P61088		1203.6			0	0	0	0	437395	0	0	0	0	0	0	705727	0	0.008386				0	59.91		0.000103115							0			High
	LLAEPVPGIK	6	2	1	P61088		1036.64			2.99475e+06	0	5.10769e+06	0	5.60472e+06	0	6.04013e+06	0	6.60672e+06	0	7.06165e+06	0	0.001	0.005974				26.2										-31.46	0.00966742	0.00755632		Medium	High	20.17
	LELFLPEEYPMAAPK	2	1	1	P61088	M11(Oxidation)	1763.89			0	0	0	0	0	0	0	0	0	0	0	0	0.001	0.003934				0										0			High
	DKWSPALQIR	3	2	1	P61088		1213.67			0	0	0	0	0	0	0	0	0	0	0	0	0.003	0.007434				0	15.34		1.58489							0			High
	ICLDILK	1	1	1	P61088	C2(Carbamidomethyl)	874.507			0	0	0	0	0	0	0	0	0	0	0	0	0.035	0.308				0										0			Medium
	Sequence	# PSMs	# Proteins	# Protein Groups	Protein Group Accessions	Modifications	MH+ [Da]	phosphoRS Isoform Probability	phosphoRS Site Probabilities	A7: Area	B7: Area	C7: Area	D7: Area	E7: Area	F7: Area	G7: Area	H7: Area	I7: Area	J7: Area	K7: Area	L7: Area	q-Value	PEP				#VALUE!	IonScore D2	IonScore J2	Exp Value D2							#VALUE!	Exp Value A2	Exp Value G2	B2	C2	I2	IonScore C2
	LGLDDFESLK	5	1	1	Q9Y2H1		1136.58			1.40015e+06	0	0	0	3.4687e+06	0	3.12258e+06	0	0	78725.1	1.37699e+06	0	0	0.000711				33.41		12.68								#VALUE!	0.0389274	0.0268378
	LSDFGLCTGLK	2	2	2	Q9Y2H1;Q15208	C7(Carbamidomethyl)	1210.61			0	0	0	0	0	0	0	0	0	162127	0	0	0	0.000191				0		48.79								#VALUE!			High
	KDTLTEEETQFYISETVLAIDAIHQLGFIHR	2	1	1	Q9Y2H1		3617.85			0	0	0	0	277717	0	0	0	931441	0	0	0	0	4.57e-05				0										-32.72					High
	LTLENFYSNLILQHEER	1	1	1	Q9Y2H1		2119.08			0	0	0	0	0	0	0	0	1.95571e+06	0	0	0	0	4.343e-06				0										-25.75					High
	IGNSGVEEIK	2	1	1	Q9Y2H1		1045.55			0	0	0	0	0	0	319545	0	586846	0	0	0	0.001	0.0181				13.91										-28.86		2.86543			High
	DTLTEEETQFYISETVLAIDAIHQLGFIHR	1	1	1	Q9Y2H1		3489.75			0	0	0	0	3.24455e+06	0	0	0	0	0	0	0						0										0
	KDTLTEEETQFYISETVLAIDAIHQLGFIHR	1	1	1	Q9Y2H1	Q25(Deamidated)	3618.85			0	0	0	0	0	0	2.34069e+06	0	0	0	0	0						10.71										0		10.5978
P31997	Carcinoembryonic antigen-related cell adhesion molecule 8 OS=Homo sapiens GN=CEACAM8 PE=1 SV=2 - [CEAM8_HUMAN]	14.9	2	2	4	10	protein binding	extracellular; membrane	response to stimulus	Pf00047; Pf07679; Pf07686	1088	0	0	0	0	0	0	0	0	0	1.1656e+06	0	0	349	38.1301	7.38623	46.68	14.9	4	4							65.2	9.17	3	4
	Sequence	# PSMs	# Proteins	# Protein Groups	Protein Group Accessions	Modifications	MH+ [Da]	phosphoRS Isoform Probability	phosphoRS Site Probabilities	A7: Area	B7: Area	C7: Area	D7: Area	E7: Area	F7: Area	G7: Area	H7: Area	I7: Area	J7: Area	K7: Area	L7: Area	q-Value	PEP				#VALUE!	IonScore D2	IonScore J2	Exp Value D2							#VALUE!	Exp Value A2	Exp Value G2	B2	C2	I2	IonScore C2
	TLTLLSVTR	3	3	2	P13688;P31997		1003.61			0	0	0	0	0	0	0	0	0	1.68884e+06	0	0	0	0.0001926				0		50.33								#VALUE!			High
	IIGYVISNQQITPGPAYSNR	1	1	1	P31997		2191.15			0	0	0	0	0	0	0	0	0	0	0	0	0	0.0009541				0										0
	EVLLLVHNLPQDPR	4	1	1	P31997		1642.93			0	0	0	0	0	0	0	0	0	642350	0	0	0.001	0.006205				0		19.48								#VALUE!			Medium
	LFIPNITTK	2	1	1	P31997		1046.62			0	0	0	0	0	0	0	0	0	0	0	0	0.269	1				0										0			Low
P31944	Caspase-14 OS=Homo sapiens GN=CASP14 PE=1 SV=2 - [CASPE_HUMAN]	26.86	1	6	8	39	catalytic activity	nucleus; cytoplasm; cytoskeleton; extracellular	metabolic process; cell death; development; cell communication; regulation of biological process; response to stimulus; cell differentiation	Pf00656	23581	4.3316e+07	0	0	0	0	0	3.51211e+07	0	0	2.25805e+06	0	2.02134e+06	242	27.662	5.57959	90.2207	18.18	5	5				25.62	6	7	61.29	22.73	6	7	14.05	3	3
	Sequence	# PSMs	# Proteins	# Protein Groups	Protein Group Accessions	Modifications	MH+ [Da]	phosphoRS Isoform Probability	phosphoRS Site Probabilities	A7: Area	B7: Area	C7: Area	D7: Area	E7: Area	F7: Area	G7: Area	H7: Area	I7: Area	J7: Area	K7: Area	L7: Area	q-Value	PEP				#VALUE!	IonScore D2	IonScore J2	Exp Value D2							#VALUE!	Exp Value A2	Exp Value G2	B2	C2	I2	IonScore C2
	LENLFEALNNK	5	1	1	P31944		1304.68			0	0	0	0	0	0	0	0	0	171871	0	201626	0	0.0002447				0		24.85								#VALUE!			High
	MAEAELVQEGK	6	1	1	P31944	M1(Oxidation)	1220.58			0	0	0	0	0	0	0	0	0	515132	0	601785	0	0.003217				0	60.2	25.22	7.20542e-05							#VALUE!			High
	DPTAEQFQEELEK	4	1	1	P31944		1563.72			0	0	0	0	0	0	0	0	0	0	0	383315	0	0.00342				0	25.44		0.408921							0			High
	TNPEIQSTLR	6	1	1	P31944		1158.61			0	0	0	0	0	0	0	0	0	843209	0	856094	0.001	0.007406				0	10.64	22.19	5.89846							#VALUE!			Medium
	FQQAIDSR	3	1	1	P31944		964.484			0	0	0	0	0	0	0	0	0	119960	0	209314	0.007	0.158				0		19.87								#VALUE!
	KTNPEIQSTLR	1	1	1	P31944		1286.7			0	0	0	0	0	0	0	0	0	0	0	0	0.023	0.1942				0										0			Medium
	LENLFEALNNK	2	1	1	P31944	N10(Deamidated)	1305.66			0	0	0	0	0	0	1.65326e+06	0	0	0	0	0	0.062	0.6629				24.97										0		0.286419
	LALILCVTK	8	1	1	P31944	N-Term(Acetyl); K9(Acetyl)	1057.63			4.3316e+07	0	0	0	0	0	6.8589e+07	0	0	1.57067e+06	0	1.10191e+06						20.08		17.6								#VALUE!	0.179013	0.319068	Low
	LALILCVTK	3	1	1	P31944	C6(Carbamidomethyl); T8(Phospho); K9(Acetyl)	1152.62	1	T(8): 100.0	0	0	0	0	0	0	0	0	0	5.4158e+06	0	4.60614e+06						-87.4761		15.02								#VALUE!			Low
	MAEAELVQEGKARK	1	1	1	P31944	N-Term(Acetyl); Q8(Deamidated)	1602.82			0	0	0	0	0	0	0	0	0	0	0	0						0										0
P04040	Catalase OS=Homo sapiens GN=CAT PE=1 SV=3 - [CATA_HUMAN]	30.55	1	17	17	105	catalytic activity; antioxidant activity; protein binding; metal ion binding; nucleotide binding	cytoplasm; mitochondrion; vacuole; membrane; organelle lumen; endoplasmic reticulum; Golgi; cytosol; extracellular	response to stimulus; cell differentiation; development; metabolic process; cell communication; regulation of biological process; reproduction; cell death; cell organization and biogenesis; cell division	Pf00199; Pf06628	847	355833	0	242728	0	787836	0	889589	0	934230	3.13979e+06	500097	2.48504e+06	527	59.7188	7.38623	351.143	27.7	16	18	4.17	2	2	27.7	15	15	229.233	26.19	14	17	23.15	11	11
	Sequence	# PSMs	# Proteins	# Protein Groups	Protein Group Accessions	Modifications	MH+ [Da]	phosphoRS Isoform Probability	phosphoRS Site Probabilities	A7: Area	B7: Area	C7: Area	D7: Area	E7: Area	F7: Area	G7: Area	H7: Area	I7: Area	J7: Area	K7: Area	L7: Area	q-Value	PEP															Exp Value A2	Exp Value G2	B2	C2	I2	IonScore C2
	DLFNAIATGK	10	1	1	P04040		1049.56			619139	0	0	0	1.08895e+06	0	1.0529e+06	0	1.34999e+06	1.1405e+06	0	1.48544e+06	0	0.002204															0.00121059	0.000912491	High		High
	FNTANDDNVTQVR	11	1	1	P04040		1493.7			92527.4	0	242728	0	230531	0	0	0	402789	3.25425e+06	186448	2.86297e+06	0	4.216e-07															3.19175		High	High	High	64.71
	ADVLTTGAGNPVGDK	7	1	1	P04040		1414.72			0	0	0	0	0	0	0	0	284164	857714	0	803135	0	1.73e-05																	High		High
	LVNANGEAVYCK	5	1	1	P04040	C11(Carbamidomethyl)	1337.65			0	0	0	0	0	0	0	0	0	683843	0	407888	0	0.0002613																	High
	AFYVNVLNEEQR	4	1	1	P04040		1481.74			0	0	0	0	0	0	0	0	0	1.54318e+06	0	813271	0	3.186e-07																	High
	LSQEDPDYGIR	6	1	1	P04040		1292.61			0	0	0	0	0	0	0	0	0	2.27272e+06	0	2.03262e+06	0	4.891e-05																	High
	LNVITVGPR	6	1	1	P04040		968.588			0	0	0	0	0	0	0	0	0	450004	0	360717	0	3.544e-05																	High
	FSTVAGESGSADTVR	7	1	1	P04040		1483.7			0	0	0	0	263160	0	0	0	408858	764805	0	665917	0	2.514e-06																	High		High
	LVNANGEAVYCK	3	1	1	P04040	N5(Deamidated); C11(Carbamidomethyl)	1338.64			0	0	0	0	0	0	0	0	0	0	0	0	0	0.001228																	High
	RFNTANDDNVTQVR	5	1	1	P04040		1649.8			0	0	0	0	0	0	0	0	0	0	0	375113	0	0.0004612																	High
	LGPNYLHIPVNCPYR	2	1	1	P04040	C12(Carbamidomethyl)	1812.92			0	0	0	0	0	0	0	0	0	830604	0	0	0	1.713e-06																	High
	NLSVEDAAR	10	1	1	P04040		974.488			0	0	0	0	1.0114e+06	0	726282	0	1.04384e+06	1.69216e+06	813746	1.55051e+06	0	0.0007288																0.29416	High		High
	ADVLTTGAGNPVGDKLNVITVGPR	5	1	1	P04040		2364.29			0	0	0	0	0	0	0	0	0	3.8924e+06	0	1.31467e+06	0	5.418e-08																	High
	DPILFPSFIHSQK	8	1	1	P04040		1528.81			0	0	0	0	0	0	0	0	0	744898	0	651621	0	0.002078																	High
	FSTVAGESGSADTVRDPR	5	1	1	P04040		1851.88			0	0	0	0	0	0	0	0	0	0	0	2.55951e+06	0	3.311e-05																	High
	ADSRDPASDQMQHWK	5	1	1	P04040	N-Term(Acetyl); M11(Oxidation)	1829.79			0	0	0	0	0	0	0	0	0	0	0	798468	0	0.0139
	DPASDQMQHWK	1	1	1	P04040	M7(Oxidation)	1358.58			0	0	0	0	0	0	0	0	0	0	0	0	0.005	0.04342
	DAQIFIQK	5	1	1	P04040		962.531			0	0	0	0	0	0	0	0	0	571000	0	535578	0.006	0.1429
P49913	Cathelicidin antimicrobial peptide OS=Homo sapiens GN=CAMP PE=1 SV=1 - [CAMP_HUMAN]	27.65	1	6	6	25	protein binding	extracellular; cytoplasm; cytosol	defense response; response to stimulus; regulation of biological process; cell organization and biogenesis	Pf00666; Pf12153	820	1.90001e+06	0	0	0	0	0	0	0	0	4.73074e+06	1.45141e+06	940790	170	19.2892	9.40771	71.92	27.06	4	4	12.94	2	2	27.65	4	4	59.69	27.65	6	6
	Sequence	# PSMs	# Proteins	# Protein Groups	Protein Group Accessions	Modifications	MH+ [Da]	phosphoRS Isoform Probability	phosphoRS Site Probabilities	A7: Area	B7: Area	C7: Area	D7: Area	E7: Area	F7: Area	G7: Area	H7: Area	I7: Area	J7: Area	K7: Area	L7: Area	q-Value	PEP				#VALUE!	IonScore D2	IonScore J2	Exp Value D2							#VALUE!	Exp Value A2	Exp Value G2	B2	C2	I2	IonScore C2
	FALLGDFFR	5	1	1	P49913		1085.58			1.90001e+06	0	0	0	0	0	0	0	0	638164	1.80033e+06	0	0	0.005095				0		23.15								#VALUE!	0.466913		High
	CMGTVTLNQAR	5	1	1	P49913	C1(Carbamidomethyl); M2(Oxidation)	1266.59			0	0	0	0	0	0	0	0	0	891134	0	442582	0	6.456e-05				0		49.83								#VALUE!			High
	TTQQSPEDCDFK	2	1	1	P49913	C9(Carbamidomethyl)	1455.6			0	0	0	0	0	0	0	0	0	288622	0	0	0	0.0005592				0		22.64								#VALUE!			High
	TTQQSPEDCDFKK	5	1	1	P49913	C9(Carbamidomethyl)	1583.7			0	0	0	0	0	0	0	0	0	9.82798e+06	0	1.11438e+06	0	4.277e-05				0		30.05								#VALUE!			High
	TTQQSPEDCDFKK	1	1	1	P49913		1526.68			0	0	0	0	0	0	0	0	0	0	1.10249e+06	0	0	0.00445				0										0
	GSFDISCDKDNKR	4	1	1	P49913	C7(Carbamidomethyl)	1541.7			0	0	0	0	0	0	0	0	0	3.4731e+06	0	1.26541e+06	0.001	0.00385				0		17.73								#VALUE!			High
	FALLGDFFRK	3	1	1	P49913		1213.67			0	0	0	0	0	0	0	0	0	468685	0	292568	0.028	0.2358				0		21.83								#VALUE!			Medium
P07339	Cathepsin D OS=Homo sapiens GN=CTSD PE=1 SV=1 - [CATD_HUMAN]	21.6	1	6	7	17	catalytic activity; protein binding	extracellular; cytoplasm; mitochondrion; vacuole; organelle lumen	cell communication; cell organization and biogenesis; metabolic process; response to stimulus; cell death	Pf00026; Pf07966	1509	0	0	0	0	0	0	0	0	0	650850	0	513763	412	44.5236	6.53662	43.8367	9.47	3	3				12.38	4	4	27.85	11.17	3	3	9.47	3	3
	Sequence	# PSMs	# Proteins	# Protein Groups	Protein Group Accessions	Modifications	MH+ [Da]	phosphoRS Isoform Probability	phosphoRS Site Probabilities	A7: Area	B7: Area	C7: Area	D7: Area	E7: Area	F7: Area	G7: Area	H7: Area	I7: Area	J7: Area	K7: Area	L7: Area	q-Value	PEP				#VALUE!	IonScore D2	IonScore J2	Exp Value D2							#VALUE!	Exp Value A2	Exp Value G2	B2	C2	I2	IonScore C2
	DPDAQPGGELMLGGTDSK	5	1	1	P07339	M11(Oxidation)	1803.8			0	0	0	0	0	0	0	0	0	630578	0	532924	0	2.955e-06				0	33.27	12.17	0.102108							#VALUE!			High
	AIGAVPLIQGEYMIPCEK	1	1	1	P07339	M13(Oxidation); C16(Carbamidomethyl)	2005.01			0	0	0	0	0	0	0	0	0	0	0	0	0	0.0001314				0										0			High
	FDGILGMAYPR	4	1	1	P07339	M7(Oxidation)	1255.62			0	0	0	0	0	0	0	0	0	474463	0	468360	0	0.01348				0	27.11	24.17	0.180529							#VALUE!
	VGFAEAAR	1	1	1	P07339		820.432			0	0	0	0	0	0	0	0	0	0	0	486304	0.003	0.08016				0										0
	VSTLPAITLK	4	1	1	P07339		1042.65			0	0	0	0	0	0	0	0	0	847509	0	0	0.017	0.2288				0	15.74	17.1	0.302688							#VALUE!			Medium
	QPGITFIAAK	1	1	1	P07339		1045.6			0	0	0	0	0	0	0	0	0	226029	0	0	0.017	0.125				0		16.4								#VALUE!
	YYKGSLSYLNVTRK	1	1	1	P07339	Y2(Phospho); S7(Phospho)	1851.84	0.000609639	Y(1): 97.2; Y(2): 86.2; S(5): 16.0; S(7): 0.3; Y(8): 0.2; T(12): 0.1	0	0	0	0	0	0	0	0	0	0	0	522061	0.873	1				-4.38783										0
P08311	Cathepsin G OS=Homo sapiens GN=CTSG PE=1 SV=2 - [CATG_HUMAN]	49.02	1	10	13	207	catalytic activity	extracellular; nucleus; membrane; cell surface; cytoplasm	metabolic process; regulation of biological process; response to stimulus; cell organization and biogenesis; defense response	Pf00089	1511	1.58909e+08	0	1.4197e+08	0	3.92834e+08	0	4.35846e+08	0	3.61647e+08	6.3887e+07	1.81866e+08	4.67957e+07	255	28.8191	11.1948	96.8289	40.78	10	30	22.75	6	11	37.65	8	19	208.325	37.65	8	22	29.8	8	15
	Sequence	# PSMs	# Proteins	# Protein Groups	Protein Group Accessions	Modifications	MH+ [Da]	phosphoRS Isoform Probability	phosphoRS Site Probabilities	A7: Area	B7: Area	C7: Area	D7: Area	E7: Area	F7: Area	G7: Area	H7: Area	I7: Area	J7: Area	K7: Area	L7: Area	q-Value	PEP				#VALUE!	IonScore D2	IonScore J2	Exp Value D2							#VALUE!	Exp Value A2	Exp Value G2	B2	C2	I2	IonScore C2
	TIQNDIMLLQLSR	26	1	1	P08311	N4(Deamidated)	1545.83			6.35104e+06	0	0	0	6.44818e+06	0	1.0548e+07	0	2.37354e+07	246637	922526	0	0	0.003729				76.6		36.72								#VALUE!	1.18745e-05	1.28859e-06	High		High
	TIQNDIMLLQLSR	23	1	1	P08311		1544.85			1.27709e+08	0	1.87654e+07	0	1.23147e+08	0	1.82675e+08	0	3.56604e+08	5.60987e+06	4.61296e+07	2.03075e+06	0	4.025e-06				98.7	14.26	39.21	1.78675							#VALUE!	7.53974e-05	6.70435e-09	High	High	High	76.38
	NVNPVALPR	12	1	1	P08311		979.568			1.7806e+06	0	1.20136e+06	0	1.08093e+07	0	1.35021e+07	0	2.99131e+07	8.0859e+07	2.27296e+06	6.33942e+07	0	0.0002493				39.03	42.36	45.3	0.000792743							#VALUE!	0.00110809	0.00174411	High	High	High	23.86
	VSSFLPWIR	15	1	1	P08311		1104.62			2.79878e+08	0	2.62837e+08	0	7.14439e+08	0	7.883e+08	0	4.86585e+08	6.01135e+07	3.38679e+08	4.32112e+07	0	0.001076				38.72	18.1	38.46	0.446059							#VALUE!	0.00774982	0.00397458	High	High	High	38.41
	IFGSYDPR	12	1	1	P08311		954.467			6.91393e+07	0	1.44306e+08	0	3.40915e+08	0	3.36562e+08	0	2.41752e+08	5.06885e+07	1.6079e+08	3.37817e+07	0	0.006514				44.18	47.25	24.94	0.00119518							#VALUE!	0.0544109	0.00233177	High	High	High	31.12
	SSGVPPEVFTR	25	1	1	P08311		1175.61			1.50151e+07	0	12977038	0	87038000	0	0	0	3.74187e+07	24554556	1.22733e+07	1.53597e+07	0	0.002131				53.57	31.58	39.91	0.0651238							#VALUE!	0.856297	0.000359985	High	High	High	41.76
	TIQNDIMLLQLSR	26	1	1	P08311	N4(Deamidated); M7(Oxidation)	1561.83			0	0	0	0	0	0	0	0	0	2.43819e+06	0	2.04546e+06	0	0.0006244				0	88.65	91.52	1.23017e-07							#VALUE!			High
	TIQNDIMLLQLSR	10	1	1	P08311	M7(Oxidation)	1560.84			0	0	0	0	0	0	0	0	0	4.57399e+07	0	2.46652e+07	0	0.001119				0	76.68	66.01	1.39824e-06							#VALUE!			High
	NVNPVALPR	12	1	1	P08311	N3(Deamidated)	980.552			0	0	0	0	0	0	0	0	0	149455	0	43216.4	0	0.02465				0	48.83	21.56	0.000283438							#VALUE!			High
	AQEGLRPGTLCTVAGWGR	7	1	1	P08311	C11(Carbamidomethyl)	1928.98			0	0	0	0	0	0	0	0	0	4.74671e+07	0	1.18683e+07	0	3.234e-06				0	33.63	23.98	0.062664							#VALUE!			High
	GDSGGPLLCNNVAHGIVSYGK	6	1	1	P08311	C9(Carbamidomethyl)	2115.03			0	0	0	0	0	0	0	0	0	734901	0	7.41138e+06	0	0.0001313				0		22.24								#VALUE!			High
	GDSGGPLLCNNVAHGIVSYGK	8	1	1	P08311	C9(Carbamidomethyl); N10(Deamidated)	2116.01			0	0	0	0	0	0	0	0	0	1.68216e+06	0	680931	0	0.0005507				0		16.65								#VALUE!			High
	GDSGGPLLCNNVAHGIVSYGK	4	1	1	P08311		2058.01			0	0	3.67403e+06	0	5.06471e+06	0	5.56862e+06	0	0	0	0	0	0	0.0006031				22.93										0		0.842179		High		11.32
	AAFKGDSGGPLLCNNVAHGIVSYGK	2	1	1	P08311	C13(Carbamidomethyl)	2532.26			0	0	0	0	0	0	0	0	0	4.99285e+06	0	0	0	5.381e-05				0		24.69								#VALUE!
	TIQNDIMLLQLSR	1	1	1	P08311	N-Term(Acetyl); Q3(Deamidated); N4(Deamidated)	1588.83			0	0	0	0	0	0	0	0	0	0	0	0	0.005	0.03044				0										0
	CGGFLVR	7	1	1	P08311	C1(Carbamidomethyl)	808.414			0	0	0	0	0	0	0	0	0	7.36571e+06	0	4.34895e+06	0.008	0.1861				0	24.63	34.67	0.0611221							#VALUE!			Low
	HPQYNQR	1	1	1	P08311		942.454			0	0	0	0	0	0	0	0	0	0	0	0	0.025	0.2036				0										0
	IFGSYDPRR	4	1	1	P08311		1110.57			0	0	0	0	751422	0	0	0	0	0	0	0	0.174	1				0	11.75		4.20722							0
	TIQNDIMLLQLSR	4	1	1	P08311	T1(Phospho); N-Term(Acetyl); Q3(Deamidated); N4(Deamidated)	1668.79	0.999977	T(1): 100.0; S(12): 0.0	12969461	0	0	0	1.20581e+07	0	1.47888e+07	0	1.24501e+07	0	0	0						-59.8247										-11.34	10.3334	13.3126			Low
	LLDQMETPL	1	1	1	P08311	M5(Oxidation)	1075.53			0	0	0	0	0	0	0	0	982017	0	0	0						0										-10.96					Low
	EVQLRVQR	1	1	1	P08311	Q3(Deamidated); Q7(Deamidated)	1029.58			0	0	0	0	0	0	0	0	0	0	837462	0						0										0
Q8N6Q3	CD177 antigen OS=Homo sapiens GN=CD177 PE=1 SV=2 - [CD177_HUMAN]	22.43	1	2	4	10		membrane	coagulation; response to stimulus; cellular component movement	Pf00021	57126	0	0	0	0	0	0	0	0	0	0	0	537478	437	46.3325	6.29053	41.5708	11.21	2	2				2.06	1	1	62.64	13.27	3	6
	Sequence	# PSMs	# Proteins	# Protein Groups	Protein Group Accessions	Modifications	MH+ [Da]	phosphoRS Isoform Probability	phosphoRS Site Probabilities	A7: Area	B7: Area	C7: Area	D7: Area	E7: Area	F7: Area	G7: Area	H7: Area	I7: Area	J7: Area	K7: Area	L7: Area	q-Value	PEP				#VALUE!	IonScore D2	IonScore J2	Exp Value D2							#VALUE!	Exp Value A2	Exp Value G2	B2	C2	I2	IonScore C2
	GGGIFSNLR	4	1	1	Q8N6Q3		920.494			0	0	0	0	0	0	0	0	0	0	0	537478	0	0.01877				0										0			High	High		28.58
	QCPTCVQPLGTCSSGSPR	1	1	1	Q8N6Q3	C2(Carbamidomethyl); C5(Carbamidomethyl); C12(Carbamidomethyl)	1991.87			0	0	0	0	0	0	0	0	0	0	0	0	0	0.0006972				0										0			High
	QCPTCVQPLGTCSSGSPR	1	1	1	Q8N6Q3	Q1(Deamidated); C2(Carbamidomethyl); C5(Carbamidomethyl); C12(Carbamidomethyl)	1992.86			0	0	0	0	0	0	0	0	0	0	0	0	0.003	0.0183				0										0			High
	GGGIFSNLRVQGCMPQPGCNLLNGTQEIGPVGMTENCNRK	3	1	1	Q8N6Q3	N-Term(Acetyl); N23(Deamidated); Q26(Deamidated); M33(Oxidation)	4249.93			0	0	0	0	0	0	0	0	0	0	0	0	0.863	1				0										0			Low
	QWTPKNTSCDSGLGCQDTLMLIESGPQVSLVLSKGCTEAK	1	1	1	Q8N6Q3	N-Term(Acetyl); K5(Acetyl); S11(Phospho); C15(Carbamidomethyl); T18(Phospho); S24(Phospho); Q27(Deamidated); S29(Phospho); K34(Acetyl)	4728.93		Too many NL-allowing PTMs	0	0	0	0	0	0	0	0	0	0	0	0						0										0
P60953	Cell division control protein 42 homolog OS=Homo sapiens GN=CDC42 PE=1 SV=2 - [CDC42_HUMAN]	33.51	3	4	6	43	nucleotide binding; catalytic activity; protein binding	cytoplasm; Golgi; membrane; cytoskeleton; cytosol; extracellular	metabolic process; regulation of biological process; development; cell differentiation; cell organization and biogenesis; cell division; cell communication; response to stimulus; cellular component movement; coagulation; transport; cell death; defense response; cell proliferation	Pf00025; Pf00071; Pf08477	998	2.48727e+07	0	8.12919e+06	0	3.04381e+07	0	1.67052e+07	0	3.95618e+07	2.4147e+06	2.06666e+07	1.43269e+06	191	21.245	6.55127	23.3533	10.99	2	2	28.27	3	4	10.99	2	2	1	17.8	3	4
	Sequence	# PSMs	# Proteins	# Protein Groups	Protein Group Accessions	Modifications	MH+ [Da]	phosphoRS Isoform Probability	phosphoRS Site Probabilities	A7: Area	B7: Area	C7: Area	D7: Area	E7: Area	F7: Area	G7: Area	H7: Area	I7: Area	J7: Area	K7: Area	L7: Area	q-Value	PEP				#VALUE!	IonScore D2	IonScore J2	Exp Value D2							#VALUE!	Exp Value A2	Exp Value G2	B2	C2	I2	IonScore C2
	TPFLLVGTQIDLR	5	1	1	P60953		1472.85			1.77205e+07	0	0	0	1.01487e+07	0	7.27076e+06	0	1.47811e+07	0	0	0	0	3.952e-05				32.63										-59.59	0.000381106	0.00993279	High		High
	TPFLLVGTQIDLRDDPSTIEK	7	1	1	P60953		2358.25			2.40128e+07	0	1.13392e+07	0	2.01018e+07	0	1.39716e+07	0	2.30752e+07	0	1.46684e+07	0	0	0.002286				17.04										-31.34	0.240669	1.35422		High	High	32.5
	NVFDEAILAALEPPEPK	9	1	1	P60953		1852.97			3.28847e+07	0	0	0	61063846	0	2.88732e+07	0	8.0829e+07	0	4.37019e+07	0	0	6.652e-05				34.04										-31.54	0.465335	0.0319116		High	High	28.75
	YVECSALTQK	4	1	1	P60953	C4(Carbamidomethyl)	1198.58			0	0	0	0	0	0	0	0	0	0	0	1.04604e+06	0	0.0003358				0										0			High
	CVVVGDGAVGK	7	7	3	P60953;P15153;P84095	C1(Carbamidomethyl)	1060.54			0	0	0	0	0	0	0	0	0	2.4147e+06	0	1.81934e+06	0	0.0004136				0		21.5								#VALUE!			High
	MQTIKCVVVGDGAVGK	10	1	1	P60953	N-Term(Acetyl); Q2(Deamidated)	1647.84			5.33472e+06	0	4.91917e+06	0	8.60125e+06	0	6410586	0	9.01765e+06	0	3.62944e+06	0						18										-20.12	5.64767	1.69901		Low	Low	17.9
	YVECSALTQK	1	1	1	P60953	S5(Phospho)	1221.52	0.921521	Y(1): 0.0; S(5): 92.2; T(8): 7.8	0	0	0	0	0	0	0	0	1.28761e+06	0	0	0						-70.148										-13.11					Low
O43633	Charged multivesicular body protein 2a OS=Homo sapiens GN=CHMP2A PE=1 SV=1 - [CHM2A_HUMAN]	17.12	2	2	5	22	protein binding	cytoplasm; endosome; cytosol; membrane; extracellular	transport; regulation of biological process; cell organization and biogenesis	Pf03357	27243	713485	0	0	0	912802	0	1.06161e+06	0	2.8226e+06	1.62957e+06	904046	968652	222	25.0879	5.97314	20.0784	13.51	3	3	3.15	1	1	7.21	2	2	46.0384	13.51	3	3	7.21	2	2
	Sequence	# PSMs	# Proteins	# Protein Groups	Protein Group Accessions	Modifications	MH+ [Da]	phosphoRS Isoform Probability	phosphoRS Site Probabilities	A7: Area	B7: Area	C7: Area	D7: Area	E7: Area	F7: Area	G7: Area	H7: Area	I7: Area	J7: Area	K7: Area	L7: Area	q-Value	PEP				#VALUE!	IonScore D2	IonScore J2	Exp Value D2							#VALUE!	Exp Value A2	Exp Value G2	B2	C2	I2	IonScore C2
	MDLLFGR	1	2	1	O43633	N-Term(Acetyl)	893.455			1.03772e+06	0	0	0	0	0	0	0	0	0	0	0	0	0.005727				0										0	0.0140488
	ANIQAVSLK	6	1	1	O43633		943.557			0	0	0	0	0	0	0	0	0	1.62957e+06	0	1.52055e+06	0	0.001381				0	63.01	53.48	2.54518e-05							#VALUE!			High
	MDLLFGR	6	2	1	O43633	N-Term(Acetyl); M1(Oxidation)	909.449			0	0	0	0	0	0	0	0	0	0	0	416749	0	0.003171				0	39.38	35.98	0.00819529							#VALUE!			High
	SNNSMAQAMKGVTK	2	1	1	O43633	M5(Oxidation); Q7(Deamidated)	1483.68			0	0	0	0	0	0	0	0	0	0	0	0	0.429	1				0										0			Low
	KIIADIK	6	1	1	O43633		800.524			389251	0	0	0	912802	0	1.06161e+06	0	1.72639e+06	0	904046	0						17.94										-19.11	0.896113	0.315764			Low
	KIIADIKK	1	1	1	O43633	N-Term(Acetyl); K1(Acetyl); K7(Acetyl)	1054.65			0	0	0	0	0	0	0	0	3.91882e+06	0	0	0						0										-14.26					Low
Q8WUX9	Charged multivesicular body protein 7 OS=Homo sapiens GN=CHMP7 PE=1 SV=1 - [CHMP7_HUMAN]	10.15	1	3	4	5	transporter activity	cytoplasm; endosome; membrane; nucleus; cytosol	transport; cell organization and biogenesis	Pf03357	91782	0	0	0	0	0	0	0	0	3.87155e+06	0	0	0	453	50.8793	5.35107	1	3.53	1	2							20.27
	Sequence	# PSMs	# Proteins	# Protein Groups	Protein Group Accessions	Modifications	MH+ [Da]	phosphoRS Isoform Probability	phosphoRS Site Probabilities	A7: Area	B7: Area	C7: Area	D7: Area	E7: Area	F7: Area	G7: Area	H7: Area	I7: Area	J7: Area	K7: Area	L7: Area	q-Value	PEP				#VALUE!	IonScore D2	IonScore J2	Exp Value D2							#VALUE!	Exp Value A2	Exp Value G2	B2	C2	I2	IonScore C2
	EVNSTDWDSK	1	1	1	Q8WUX9		1180.51			0	0	0	0	0	0	0	0	426404	0	0	0	0.001	0.01842				0										-25.89					High
	MSFLFSAFK	1	1	1	Q8WUX9		1077.54			0	0	0	0	0	0	0	0	682394	0	0	0	0.002	0.02936				0										-15.61					High
	LSLSEGGLVPSSKSPK	2	1	1	Q8WUX9	S2(Phospho); S14(Phospho); K16(Acetyl)	1787.83	0.87988	S(2): 88.3; S(4): 11.7; S(11): 0.1; S(12): 0.3; S(14): 99.6	0	0	0	0	0	0	0	0	0	0	0	0	0.042	0.3323				-68.8541										0
	ELDILLQDTTK	1	1	1	Q8WUX9	K11(Acetyl)	1330.71			0	0	0	0	0	0	0	0	10505847	0	0	0	0.346	1				0										-13.79					Low
O00299	Chloride intracellular channel protein 1 OS=Homo sapiens GN=CLIC1 PE=1 SV=4 - [CLIC1_HUMAN]	51.45	1	10	10	65	transporter activity; protein binding	extracellular; nucleus; cytoplasm; mitochondrion; membrane	transport; cell communication; regulation of biological process; response to stimulus; cell differentiation		1192	9.60653e+06	0	7.0718e+06	0	1.03738e+07	0	9.07803e+06	0	1.13068e+07	1.32207e+06	5.72572e+06	1.12882e+06	241	26.9057	5.17334	12.85	21.99	5	5	35.68	6	6	20.33	5	5	24.4933	20.75	5	5	21.99	5	5
	Sequence	# PSMs	# Proteins	# Protein Groups	Protein Group Accessions	Modifications	MH+ [Da]	phosphoRS Isoform Probability	phosphoRS Site Probabilities	A7: Area	B7: Area	C7: Area	D7: Area	E7: Area	F7: Area	G7: Area	H7: Area	I7: Area	J7: Area	K7: Area	L7: Area	q-Value	PEP				#VALUE!	IonScore D2	IonScore J2	Exp Value D2							#VALUE!	Exp Value A2	Exp Value G2	B2	C2	I2	IonScore C2
	AEEQPQVELFVK	10	1	1	O00299	N-Term(Acetyl)	1458.75			5943490	0	4.66677e+06	0	5.97139e+06	0	6.11579e+06	0	7.93706e+06	741668	4.96001e+06	0	0	0.00411				10.37	11.27	17.71	7.96088							#VALUE!	0.00408538	8.93078		High	High	40.69
	NSNPALNDNLEK	12	1	1	O00299		1328.64			998199	0	3.90679e+06	0	4.13633e+06	0	4.13566e+06	0	5.48539e+06	1.92855e+06	4.05539e+06	1.72742e+06	0	1.499e-07				63.9	31.38	57.86	0.0761258							#VALUE!	0.0126019	4.0127e-05	High	High	High	56.91
	VLDNYLTSPLPEEVDETSAEDEGVSQR	5	1	1	O00299		2992.39			1.23041e+07	0	7.96156e+06	0	1.48091e+07	0	1.13986e+07	0	13587637	0	0	0	0	0.0009934				15.5										-14.88	1.18533	9.41763		High	High	30.49
	LAALNPESNTAGLDIFAK	7	1	1	O00299		1844.97			1.05719e+07	0	8.58706e+06	0	1.03409e+07	0	9.71969e+06	0	1.23956e+07	1.08829e+06	8.16175e+06	0	0	1.305e-05				22.04		45.7								#VALUE!	0.422364	0.497325		High	High	66.03
	GVTFNVTTVDTK	6	1	1	O00299		1281.66			0	0	0	0	0	0	0	0	0	721870	0	412090	0	0.0001263				0	32.45	69.66	0.0355249							#VALUE!			High
	YLSNAYAR	9	1	1	O00299		957.478			0	0	0	0	2.0645e+06	0	1.85564e+06	0	2.38973e+06	0	1.9897e+06	988961	0.001	0.01467				20.86	20.6		0.266079							-23.29		0.242824	High		High
	GFTIPEAFR	5	1	1	O00299		1037.54			3.21942e+06	0	4.2617e+06	0	4.58605e+06	0	3.67779e+06	0	0	0	3811105	0	0.002	0.0357				14.63										0	2.51652	1.92664		High		12.06
	LHIVQVVCK	1	1	1	O00299	C8(Carbamidomethyl)	1095.63			0	0	0	0	0	0	0	0	0	0	0	0	0.003	0.009101				0										0			High
	IGNCPFSQR	6	1	1	O00299	C4(Carbamidomethyl)	1078.51			0	0	0	0	0	0	0	0	0	949366	0	670096	0.004	0.01697				0	31.43	35.54	0.0480232							#VALUE!			Medium
	LFMVLWLK	2	1	1	O00299	M3(Oxidation)	1065.62			0	0	0	0	0	0	0	0	0	221636	0	103812	0.005	0.01895				0		30.5								#VALUE!
	VLDNYLTSPLPEEVDETSAEDEGVSQR	1	1	1	O00299	Q26(Deamidated)	2993.39			0	0	0	0	0	0	0	0	0	0	0	0	0.026	0.3396				0										0
	NSNPALNDNLEK	1	1	1	O00299	N1(Deamidated); N3(Deamidated)	1330.61			0	0	0	0	0	0	0	0	0	588285	0	0	0.353	1				0		16.76								#VALUE!
	Sequence	# PSMs	# Proteins	# Protein Groups	Protein Group Accessions	Modifications	MH+ [Da]	phosphoRS Isoform Probability	phosphoRS Site Probabilities	A7: Area	B7: Area	C7: Area	D7: Area	E7: Area	F7: Area	G7: Area	H7: Area	I7: Area	J7: Area	K7: Area	L7: Area	q-Value	PEP				#VALUE!	IonScore D2	IonScore J2	Exp Value D2							#VALUE!	Exp Value A2	Exp Value G2	B2	C2	I2	IonScore C2
	VYIYSSGSVEAQK	6	1	1	Q9UHY7		1430.72			674965	0	1.25931e+06	0	2.05202e+06	0	1.75731e+06	0	2.40179e+06	0	1.21891e+06	0	0	1.174e-06				46.86										-34.61	0.655396	0.00188651		High	High	46.16
	LLFGHSTEGDILELVDGHFDTK	2	1	1	Q9UHY7		2443.21			0	0	1.22059e+07	0	0	0	0	0	2.95275e+07	0	0	0	0	4.531e-06				0										-12.31				High	High	14.67
	AEFFADVVPAVR	2	1	1	Q9UHY7		1320.69			0	0	0	0	0	0	0	0	0	0	0	0	0.004	0.01483				0										0			Medium
Q14019	Coactosin-like protein OS=Homo sapiens GN=COTL1 PE=1 SV=3 - [COTL1_HUMAN]	40.14	1	6	8	40	protein binding	nucleus; cytoplasm; cytoskeleton; membrane; extracellular	defense response; response to stimulus	Pf00241	23406	855938	0	2.077e+06	0	3.20361e+06	0	2.03793e+06	0	5.46672e+06	1.32529e+06	3.94589e+06	6.52312e+06	142	15.935	5.66846	24.2709	10.56	2	2	23.24	5	5	15.49	3	4	1	10.56	2	2	16.2	3	3
	Sequence	# PSMs	# Proteins	# Protein Groups	Protein Group Accessions	Modifications	MH+ [Da]	phosphoRS Isoform Probability	phosphoRS Site Probabilities	A7: Area	B7: Area	C7: Area	D7: Area	E7: Area	F7: Area	G7: Area	H7: Area	I7: Area	J7: Area	K7: Area	L7: Area	q-Value	PEP				#VALUE!	IonScore D2	IonScore J2	Exp Value D2							#VALUE!	Exp Value A2	Exp Value G2	B2	C2	I2	IonScore C2
	FTTGDAMSK	5	1	1	Q14019		957.434			0	0	530848	0	1.588e+06	0	781292	0	6.88549e+06	0	4.48441e+06	0	0	0.002512				23.24										-24.57		0.253482		Medium	High	23.51
	DDGSAVIWVTFK	1	1	1	Q14019		1337.67			0	0	0	0	4.11823e+06	0	0	0	0	0	0	0	0	2.606e-09				0										0
	EVVQNFAK	11	1	1	Q14019		934.499			0	0	787291	0	0	0	856337	0	1.11523e+06	729903	792028	624181	0.001	0.02177				14.09	19.44	11.52	0.558575							#VALUE!	1.58104	1.80543	High	Medium	High	11.63
	FTTGDAMSKR	1	1	1	Q14019		1113.53			0	0	0	0	0	0	0	0	0	0	98434.3	0	0.002	0.0243				0										0
	AAYNLVR	12	1	1	Q14019		806.452			560856	0	3.49989e+06	0	3.27588e+06	0	2.88208e+06	0	6.21651e+06	1.92067e+06	5.44421e+06	1.76856e+06	0.007	0.04913				25.9	43.59	39.84	0.00100411							#VALUE!	0.0635164	0.0587335	Medium	Low	Medium	20.48
	ELEEDFIK	7	1	1	Q14019		1022.5			1.15102e+06	0	1.94382e+06	0	2.21673e+06	0	2.05743e+06	0	3.29814e+06	0	1.90905e+06	0	0.008	0.1457				21.74	10.42		5.85544							-24.03	0.446171	0.344991		Medium	High	22.21
	KELEEDFIKSELK	1	1	1	Q14019		1607.86			0	0	0	0	0	0	1.17427e+06	0	0	0	0	0	0.705	1				12.37										0		3.33461
	MATKIDK	1	1	1	Q14019	T3(Phospho)	886.415	1	T(3): 100.0	0	0	0	0	0	0	0	0	0	0	0	1.71766e+07	0.866	1				-39.5907										0
	AAYNLVR	1	1	1	Q14019	N4(Deamidated)	807.437			0	0	0	0	0	0	0	0	0	0	0	439792						0										0
O75131	Copine-3 OS=Homo sapiens GN=CPNE3 PE=1 SV=1 - [CPNE3_HUMAN]	31.84	7	14	18	111	catalytic activity; transporter activity; protein binding; RNA binding	cytoplasm; cytosol; extracellular	metabolic process; transport	Pf00168; Pf07002	8895	1.37407e+07	0	1.27183e+07	0	2.27497e+07	0	2.13567e+07	0	3.71203e+07	2.90548e+06	1.94896e+07	1.54017e+06	537	60.0921	5.84619	33.9162	16.76	8	8	13.22	8	9	20.3	10	10	1	24.95	13	13	15.27	8	8
	Sequence	# PSMs	# Proteins	# Protein Groups	Protein Group Accessions	Modifications	MH+ [Da]	phosphoRS Isoform Probability	phosphoRS Site Probabilities	A7: Area	B7: Area	C7: Area	D7: Area	E7: Area	F7: Area	G7: Area	H7: Area	I7: Area	J7: Area	K7: Area	L7: Area	q-Value	PEP				#VALUE!	IonScore D2	IonScore J2	Exp Value D2							#VALUE!	Exp Value A2	Exp Value G2	B2	C2	I2	IonScore C2
	SPLGEVAIR	12	1	1	O75131		941.541			6.17834e+06	0	1.48829e+07	0	1.65029e+07	0	1.50154e+07	0	3.18658e+07	2.73624e+06	1.63788e+07	2.04618e+06	0	0.005702				52.18	42.99	58.06	0.00159745							#VALUE!	0.00105418	0.000204908	High	High	High	35.97
	DIVQFVPFR	10	8	2	Q96FN4;O75131		1120.61			24830514	0	1.69384e+07	0	3.33983e+07	0	3.20157e+07	0	5.21145e+07	3.24922e+06	2.80699e+07	0	0	0.001228				40.13	43.79	38.93	0.00152508							#VALUE!	0.00152344	0.00322695	High	High	High	43.83
	FGVYDIDNK	11	1	1	O75131		1070.52			9.34156e+06	0	0	0	1.83478e+07	0	1.70391e+07	0	2.73805e+07	2.73097e+06	1.40202e+07	1.50094e+06	0	0.002153				43.34	32.8	31.1	0.0308324							#VALUE!	0.00239994	0.00229638	High		High
	VVLFEMEAR	5	1	1	O75131		1093.57			7.04999e+06	0	0	0	8.5203e+06	0	7.17949e+06	0	1.35471e+07	0	6.12493e+06	0	0	0.001193				33.64										-41.71	0.00444194	0.0215176			High
	GSITISAEEIKDNR	11	1	1	O75131		1532.79			1.08006e+06	0	4.68411e+06	0	3.06603e+06	0	4.21748e+06	0	3.68724e+06	0	3.75206e+06	344832	0	0.001278				78.93										-84.76	0.0412178	1.28258e-06		High	High	39.93
	QTSDGNWLMVHR	8	1	1	O75131		1443.68			1.43082e+06	0	6.33352e+06	0	6.39433e+06	0	6.06797e+06	0	9.11725e+06	0	5.15884e+06	0	0	0.00032				26.84										-29.61	0.108794	0.233201		High	High	19.49
	SSPVEFECINEK	5	1	1	O75131	C8(Carbamidomethyl)	1438.65			0	0	0	0	0	0	0	0	0	2.08692e+06	0	0	0	0.0009651				0	34.67	61.43	0.0424785							#VALUE!			High
	ISLNSLCYGDMDK	4	1	1	O75131	C7(Carbamidomethyl); M11(Oxidation)	1531.67			0	0	0	0	0	0	0	0	0	405945	0	125235	0	0.0006137				0	11.53	49.94	10.0364							#VALUE!			High
	QTSDGNWLMVHR	5	1	1	O75131	M9(Oxidation)	1459.67			0	0	0	0	0	0	0	0	0	485502	0	365771	0	0.001543				0	13.21	12.1	6.48007							#VALUE!			High
	VVLFEMEAR	6	1	1	O75131	M6(Oxidation)	1109.57			0	0	0	0	0	0	0	0	0	757704	0	805441	0	0.00274				0	11.88	24.14	5.59123							#VALUE!			High
	LYGPTNFSPIINHVAR	3	1	1	O75131		1798.96			0	0	0	0	0	0	0	0	0	2.10942e+06	0	0	0	0.000718				0		15.69								#VALUE!			High
	SPLGEVAIRDIVQFVPFR	2	1	1	O75131		2043.14			0	0	1.09373e+06	0	0	0	0	0	0	0	624598	0	0	0.0002893				0										0				High		34.81
	VALNVSCANLLDKDIGSK	2	1	1	O75131	C7(Carbamidomethyl)	1917.01			0	0	0	0	0	0	0	0	0	0	0	519734	0.001	0.03451				0										0			High
	NNLNPVWRPFK	1	1	1	O75131		1384.75			0	0	0	0	0	0	0	0	1.57756e+06	0	0	0	0.002	0.02622				0										-13.07					High
	SCLPQIK	3	1	1	O75131	C2(Carbamidomethyl)	845.455			0	0	0	0	0	0	0	0	0	1.50717e+06	0	1.07337e+06	0.004	0.03481				0		18.09								#VALUE!			High
	NCLNPQFSK	4	1	1	O75131	C2(Carbamidomethyl)	1107.52			0	0	0	0	0	0	0	0	0	559011	0	385090	0.01	0.06488				0		26.58								#VALUE!			Medium
	SDPYLEFHK	11	1	1	O75131		1135.54			0	0	4.0801e+06	0	6.89088e+06	0	4.13644e+06	0	6.43731e+06	1.37241e+06	4.83176e+06	722186	0.021	0.331				18.63	14.53	26.09	2.51417							#VALUE!		0.858172	Medium	Low	Medium	26.65
	SSPVEFECINEK	1	1	1	O75131		1381.62			0	0	713391	0	0	0	0	0	0	0	0	0	0.061	0.4967				0										0				Low		14.31
	IKNCLNPQFSK	2	1	1	O75131	C4(Carbamidomethyl)	1348.7			0	0	0	0	0	0	0	0	0	522205	0	0	0.063	0.4467				0		16.45								#VALUE!			Low
	KSYKNSGVISVK	1	1	1	O75131	Y3(Phospho); S6(Phospho)	1469.68	0.0756422	S(2): 8.3; Y(3): 91.7; S(6): 8.3; S(10): 91.7	0	0	0	0	0	0	2.22118e+06	0	0	0	0	0	0.41	1				-51.0811										0		5.07455
	SYKNSGVISVK	4	1	1	O75131	S1(Phospho); N4(Deamidated); K11(Acetyl)	1304.61	0.498332	S(1): 49.8; Y(2): 49.8; S(5): 0.3; S(9): 0.0	222495	0	0	0	2.4438e+06	0	0	0	1.3773e+06	0	0	0						-75.2822										-10.51	6.10577				Low
P31146	Coronin-1A OS=Homo sapiens GN=CORO1A PE=1 SV=4 - [COR1A_HUMAN]	37.74	1	17	18	135	protein binding; RNA binding	membrane; nucleus; cytoplasm; cytoskeleton; extracellular	cell organization and biogenesis; transport; cellular component movement; regulation of biological process; response to stimulus; cell proliferation; defense response	Pf00400; Pf08953; Pf08954	11151	9.0915e+06	0	2.51591e+07	0	3.65673e+07	0	3.14871e+07	0	6.46638e+07	1.30211e+07	2.91518e+07	7.97044e+06	461	50.9938	6.68311	130.633	24.73	14	15	22.56	7	7	24.3	12	15	84.5452	26.68	13	16	24.3	12	13
	Sequence	# PSMs	# Proteins	# Protein Groups	Protein Group Accessions	Modifications	MH+ [Da]	phosphoRS Isoform Probability	phosphoRS Site Probabilities	A7: Area	B7: Area	C7: Area	D7: Area	E7: Area	F7: Area	G7: Area	H7: Area	I7: Area	J7: Area	K7: Area	L7: Area	q-Value	PEP															Exp Value A2	Exp Value G2	B2	C2	I2	IonScore C2
	VSQTTWDSGFCAVNPK	3	1	1	P31146		1739.8			1.83352e+06	0	1.89547e+06	0	0	0	0	0	0	0	0	0	0	7.725e-05															0.00471542			Medium	High	13.5
	AAPEASGTPSSDAVSR	11	1	1	P31146		1502.71			660041	0	679961	0	747624	0	624809	0	1.43468e+06	7.13431e+06	893812	4.7449e+06	0	0.001635															0.0573406	0.00288047	High	High	High	28.92
	EPVVTLEGHTK	18	1	1	P31146		1209.65			365184	0	278064	0	761217	0	821925	0	1.89431e+06	5.29939e+06	368926	4.37234e+06	0	0.006363															0.579846	0.0055699	High	High	High	53.03
	YFEITSEAPFLHYLSMFSSK	6	1	1	P31146		2397.15			1.78132e+07	0	2.59663e+06	0	1.95939e+07	0	1.5549e+07	0	5.72986e+07	0	1.19876e+07	0	0	3.679e-05															4.56968	2.7283		High	High	10.04
	KLQATVQELQK	10	1	1	P31146		1285.75			133591	0	476419	0	0	0	0	0	474443	2.50691e+06	453679	1.68853e+06	0	0.0003472															0.507326		High	High	Low	53.18
	QVALWDTK	10	1	1	P31146		960.515			4.22878e+06	0	0	0	7221899	0	7.37557e+06	0	1.92846e+07	1.13792e+07	0	6.80668e+06	0	0.005															1.87549	0.721146	High		High
	ADQCYEDVR	6	1	1	P31146	C4(Carbamidomethyl)	1155.47			0	0	0	0	0	0	0	0	0	9.46848e+06	0	5.48076e+06	0	0.002316																	High
	DGGLICTSCR	7	1	1	P31146	C6(Carbamidomethyl); C9(Carbamidomethyl)	1138.5			0	0	0	0	0	0	0	0	0	7.94438e+06	0	4.71391e+06	0	0.0002288																	High
	GLEVNKCEIAR	7	1	1	P31146	C7(Carbamidomethyl)	1288.67			0	0	0	0	0	0	0	0	0	2.3681e+06	0	1.37079e+06	0	0.002161																	High
	DAGPLLISLK	7	1	1	P31146		1026.62			0	0	0	0	0	0	0	0	1.45928e+06	7.28686e+06	0	5.21376e+06	0	0.0003023																	High		High
	VSQTTWDSGFCAVNPK	6	1	1	P31146	C11(Carbamidomethyl)	1796.83			0	0	0	0	0	0	0	0	0	1.42257e+07	0	5.00214e+06	0	0.0027																	High
	RGLEVNKCEIAR	6	1	1	P31146	C8(Carbamidomethyl)	1444.77			0	0	0	0	0	0	0	0	0	3.9894e+06	0	1.28614e+06	0	0.03411																	High
	KSDLFQEDLYPPTAGPDPALTAEEWLGGR	6	1	1	P31146		3173.54			0	0	5.36976e+07	0	7.30092e+07	0	6.27273e+07	0	1.07097e+08	0	5.44702e+07	0	0	7.552e-08																0.00482379		High	High	43.98
	ADQCYEDVR	5	1	1	P31146		1098.45			0	0	1.32366e+06	0	1.22872e+06	0	1.01422e+06	0	1.06192e+06	0	2.16816e+06	0	0	0.004403																0.410862		High	High	33.27
	LQATVQELQK	4	1	1	P31146		1157.65			0	0	0	0	0	0	0	0	0	2.14261e+06	0	0	0	0.001128
	RAAPEASGTPSSDAVSR	1	1	1	P31146		1658.81			0	0	0	0	0	0	0	0	0	0	0	0	0	0.0005323
	ILTTGFSR	12	1	1	P31146		894.503			5.23252e+06	0	1.9183e+07	0	1.70988e+07	0	1.6185e+07	0	2.95954e+07	1.34583e+07	2.09976e+07	1.16239e+07	0.001	0.01737															0.0106459	0.0180793	High	High	High	34.63
	RCEPIAMTVPR	1	1	1	P31146	C2(Carbamidomethyl); M7(Oxidation)	1345.67			0	0	0	0	0	0	0	0	0	0	0	0	0.011	0.07255																	Medium
	EPVVTLEGHTKR	6	1	1	P31146		1365.75			0	0	0	0	0	0	0	0	0	4.35604e+06	0	2.47995e+06	0.024	0.2008																	Medium
	VSQTTWDSGFCAVNPK	1	1	1	P31146	C11(Carbamidomethyl); N14(Deamidated)	1797.82			0	0	0	0	0	0	0	0	0	0	0	0	0.126	0.5506
	KLQATVQELQKR	1	1	1	P31146	Q3(Deamidated); T5(Phospho); Q7(Deamidated)	1523.78	1	T(5): 100.0	0	0	0	0	0	0	0	0	0	0	0	0
	LQATVQELQK	1	1	1	P31146	N-Term(Acetyl); T4(Phospho); K10(Acetyl)	1321.65	1	T(4): 100.0	0	0	0	0	0	0	740570	0	0	0	0	0																		7.72345
P01040	Cystatin-A OS=Homo sapiens GN=CSTA PE=1 SV=1 - [CYTA_HUMAN]	66.33	1	5	5	15	protein binding; enzyme regulator activity; structural molecule activity	cytoskeleton; extracellular; nucleus; cytoplasm	metabolic process; regulation of biological process; cell differentiation; development	Pf00031	1475	0	0	0	0	0	0	0	0	0	1.44967e+06	0	1.20272e+06	98	10.9997	5.50342	36.03							66.33	5	5	1	35.71	3	3
	Sequence	# PSMs	# Proteins	# Protein Groups	Protein Group Accessions	Modifications	MH+ [Da]	phosphoRS Isoform Probability	phosphoRS Site Probabilities	A7: Area	B7: Area	C7: Area	D7: Area	E7: Area	F7: Area	G7: Area	H7: Area	I7: Area	J7: Area	K7: Area	L7: Area	q-Value	PEP				#VALUE!	IonScore D2	IonScore J2	Exp Value D2							#VALUE!	Exp Value A2	Exp Value G2	B2	C2	I2	IonScore C2
	IPGGLSEAKPATPEIQEIVDK	3	1	1	P01040		2192.18			0	0	0	0	0	0	0	0	0	1.79011e+06	0	1.57704e+06	0	1.841e-05				0		12.46								#VALUE!			High
	SLPGQNEDLVLTGYQVDK	3	1	1	P01040		1975.99			0	0	0	0	0	0	0	0	0	1.05206e+06	0	668392	0	1.2e-06				0		12.67								#VALUE!
	TQVVAGTNYYIK	1	1	1	P01040		1356.71			0	0	0	0	0	0	0	0	0	0	0	1.21201e+06	0	0.00637				0										0
	TNETYGKLEAVQYK	4	1	1	P01040		1643.83			0	0	0	0	0	0	0	0	0	1.50684e+06	0	657696	0.003	0.007172				0		27.66								#VALUE!			High
	LEAVQYK	4	1	1	P01040		850.467			0	0	0	0	0	0	0	0	0	714296	0	819114	0.003	0.01358				0		20.69								#VALUE!			High
P04080	Cystatin-B OS=Homo sapiens GN=CSTB PE=1 SV=2 - [CYTB_HUMAN]	34.69	1	2	3	4	protein binding; enzyme regulator activity; RNA binding	extracellular; nucleus; organelle lumen; cytoplasm	response to stimulus; metabolic process; regulation of biological process; cell death	Pf00031	1476	0	0	0	0	0	0	871977	0	0	0	0	0	98	11.1326	7.56201	28.49	12.24	1	1							29.92	24.49	2	2
	Sequence	# PSMs	# Proteins	# Protein Groups	Protein Group Accessions	Modifications	MH+ [Da]	phosphoRS Isoform Probability	phosphoRS Site Probabilities	A7: Area	B7: Area	C7: Area	D7: Area	E7: Area	F7: Area	G7: Area	H7: Area	I7: Area	J7: Area	K7: Area	L7: Area	q-Value	PEP				#VALUE!	IonScore D2	IonScore J2	Exp Value D2							#VALUE!	Exp Value A2	Exp Value G2	B2	C2	I2	IonScore C2
	SQVVAGTNYFIK	2	1	1	P04080		1326.7			0	0	0	0	0	0	0	0	0	0	0	0	0	0.0003315				0										0			High
	VHVGDEDFVHLR	1	1	1	P04080		1422.71			0	0	0	0	0	0	0	0	0	0	0	0	0.003	0.009277				0										0			High
	SQLEEKENKK	1	1	1	P04080	N-Term(Acetyl); Q2(Deamidated); K6(Acetyl)	1317.66			0	0	0	0	0	0	871977	0	0	0	0	0	0.679	1				23.79										0		0.376256
P54108	Cysteine-rich secretory protein 3 OS=Homo sapiens GN=CRISP3 PE=1 SV=1 - [CRIS3_HUMAN]	13.47	1	2	3	7		extracellular; cytoplasm	defense response; response to stimulus	Pf00188; Pf08562	10321	0	0	0	0	0	0	0	0	0	482321	0	1.60324e+06	245	27.612	7.79639	36.22	3.27	1	1				13.47	3	3	26.64	3.67	1	1
	Sequence	# PSMs	# Proteins	# Protein Groups	Protein Group Accessions	Modifications	MH+ [Da]	phosphoRS Isoform Probability	phosphoRS Site Probabilities	A7: Area	B7: Area	C7: Area	D7: Area	E7: Area	F7: Area	G7: Area	H7: Area	I7: Area	J7: Area	K7: Area	L7: Area	q-Value	PEP				#VALUE!	IonScore D2	IonScore J2	Exp Value D2							#VALUE!	Exp Value A2	Exp Value G2	B2	C2	I2	IonScore C2
	WANQCNYR	3	1	1	P54108	C5(Carbamidomethyl)	1111.47			0	0	0	0	0	0	0	0	0	608455	0	212919	0	0.001193				0		42.01								#VALUE!
	YEDLYSNCK	3	1	1	P54108	C8(Carbamidomethyl)	1191.5			0	0	0	0	0	0	0	0	0	356186	0	162425	0.003	0.01204				0		22.38								#VALUE!			High
	AVSPPARNMLKMEWNK	1	1	1	P54108	N8(Deamidated); M9(Oxidation); K11(Acetyl); M12(Oxidation)	1946.93			0	0	0	0	0	0	0	0	0	0	0	4.43438e+06	0.876	1				0										0
P49902	Cytosolic purine 5'-nucleotidase OS=Homo sapiens GN=NT5C2 PE=1 SV=1 - [5NTC_HUMAN]	16.4	1	7	8	16	nucleotide binding; catalytic activity; protein binding; metal ion binding	cytoplasm; cytosol	metabolic process; cell death	Pf05761	22978	0	0	0	0	1.63247e+06	0	0	0	1.53083e+06	201949	326310	129073	561	64.9283	6.13818	49.14				2.32	1	1	5.7	3	3	1	7.13	4	4
	Sequence	# PSMs	# Proteins	# Protein Groups	Protein Group Accessions	Modifications	MH+ [Da]	phosphoRS Isoform Probability	phosphoRS Site Probabilities	A7: Area	B7: Area	C7: Area	D7: Area	E7: Area	F7: Area	G7: Area	H7: Area	I7: Area	J7: Area	K7: Area	L7: Area	q-Value	PEP				#VALUE!	IonScore D2	IonScore J2	Exp Value D2							#VALUE!	Exp Value A2	Exp Value G2	B2	C2	I2	IonScore C2
	QTLFASQVMR	4	1	1	P49902	M9(Oxidation)	1196.61			0	0	0	0	0	0	0	0	0	223613	0	172764	0	0.00102				0		21.75								#VALUE!			High
	LVSIGYPQELLSFAYDSTFPTR	3	1	1	P49902		2504.27			0	0	0	0	1.63247e+06	0	0	0	2.28809e+06	0	0	0	0	0.0042				0										-21.65					High
	LQNAADMPANMDK	1	1	1	P49902		1418.64			0	0	0	0	0	0	0	0	0	0	326310	0	0	0.0006333				0										0
	DGDLFMSYR	2	1	1	P49902	M6(Oxidation)	1119.48			0	0	0	0	0	0	0	0	0	180285	0	0	0.001	0.004772				0		10.36								#VALUE!			High
	YTSCETGFK	1	1	1	P49902	C4(Carbamidomethyl)	1092.47			0	0	0	0	0	0	0	0	0	0	0	0	0.003	0.007532				0										0			High
	KPLFFGEGTVLR	2	1	1	P49902		1363.77			0	0	0	0	0	0	0	0	0	0	0	150685	0.009	0.1906				0										0			Medium
	VFLATNSDYK	2	1	1	P49902		1157.58			0	0	0	0	0	0	0	0	0	0	0	63771.2	0.013	0.06402				0										0
	LPLLLSR	1	1	1	P49902		811.539			0	0	0	0	0	0	0	0	773577	0	0	0						0										-21.12					Low
P27707	Deoxycytidine kinase OS=Homo sapiens GN=DCK PE=1 SV=1 - [DCK_HUMAN]	19.62	1	3	3	4	nucleotide binding; metal ion binding; catalytic activity; protein binding	nucleus; cytoplasm; cytosol	metabolic process	Pf01712	1633	0	0	533336	0	0	0	0	0	4.01917e+06	0	0	0	260	30.4991	5.21143	24.64										1	8.08	2	2
	Sequence	# PSMs	# Proteins	# Protein Groups	Protein Group Accessions	Modifications	MH+ [Da]	phosphoRS Isoform Probability	phosphoRS Site Probabilities	A7: Area	B7: Area	C7: Area	D7: Area	E7: Area	F7: Area	G7: Area	H7: Area	I7: Area	J7: Area	K7: Area	L7: Area	q-Value	PEP				#VALUE!	IonScore D2	IonScore J2	Exp Value D2							#VALUE!	Exp Value A2	Exp Value G2	B2	C2	I2	IonScore C2
	TNFDYLQEVPILTLDVNEDFKDKYESLVEK	1	1	1	P27707		3604.8			0	0	0	0	0	0	0	0	4.01917e+06	0	0	0	0	0.004205				0										-23.63					High
	NEEQGIPLEYLEK	1	1	1	P27707		1561.77			0	0	0	0	0	0	0	0	0	0	0	0	0.023	0.1949				0										0			Medium
	VKEFLSTL	2	1	1	P27707		936.54			0	0	533336	0	0	0	0	0	0	0	0	0	0.035	0.3599				0										0			Low	Medium		20.41
P81605	Dermcidin OS=Homo sapiens GN=DCD PE=1 SV=2 - [DCD_HUMAN]	29.09	1	3	4	19	catalytic activity; RNA binding	extracellular	metabolic process; defense response; response to stimulus		117159	0	0	0	0	0	0	0	0	0	1.75209e+06	0	3.04083e+06	110	11.2768	6.53662	58.46	20	2	2				29.09	4	5	71.6638	19.09	2	2	22.73	3	4
	Sequence	# PSMs	# Proteins	# Protein Groups	Protein Group Accessions	Modifications	MH+ [Da]	phosphoRS Isoform Probability	phosphoRS Site Probabilities	A7: Area	B7: Area	C7: Area	D7: Area	E7: Area	F7: Area	G7: Area	H7: Area	I7: Area	J7: Area	K7: Area	L7: Area	q-Value	PEP				#VALUE!	IonScore D2	IonScore J2	Exp Value D2							#VALUE!	Exp Value A2	Exp Value G2	B2	C2	I2	IonScore C2
	DAVEDLESVGK	6	1	1	P81605		1161.56			0	0	0	0	0	0	0	0	0	1.36054e+06	0	1.01408e+06	0	0.000255				0	57.49	52.32	0.000167098							#VALUE!			High
	ENAGEDPGLAR	5	1	1	P81605		1128.53			0	0	0	0	0	0	0	0	0	3.22919e+06	0	6.78976e+06	0	0.003121				0	51.1	18.58	0.000649719							#VALUE!
	LGKDAVEDLESVGK	5	1	1	P81605		1459.76			0	0	0	0	0	0	0	0	0	0	0	1.31863e+06	0	0.02026				0	34.04		0.0379271							0
	AVGGLGKLGK	3	1	1	P81605	K7(Acetyl)	941.578			0	0	0	0	0	0	0	0	0	666536	0	584546						0		10.14								#VALUE!			Low
Q02413	Desmoglein-1 OS=Homo sapiens GN=DSG1 PE=1 SV=2 - [DSG1_HUMAN]	16.97	1	10	13	39	metal ion binding; protein binding	cytoplasm; cytosol; membrane; extracellular	cell death; cell organization and biogenesis; response to stimulus; metabolic process; regulation of biological process; reproduction	Pf00028; Pf01049	1828	0	0	0	0	0	0	0	0	0	1.37249e+06	0	791409	1049	113.676	5.03369	84.66	8.1	6	6				10.01	7	7	173.641	12.96	9	10	6.96	5	5
	Sequence	# PSMs	# Proteins	# Protein Groups	Protein Group Accessions	Modifications	MH+ [Da]	phosphoRS Isoform Probability	phosphoRS Site Probabilities	A7: Area	B7: Area	C7: Area	D7: Area	E7: Area	F7: Area	G7: Area	H7: Area	I7: Area	J7: Area	K7: Area	L7: Area	q-Value	PEP				#VALUE!	IonScore D2	IonScore J2	Exp Value D2							#VALUE!	Exp Value A2	Exp Value G2	B2	C2	I2	IonScore C2
	DGGADGMSAECECNIK	1	1	1	Q02413	M7(Oxidation); C11(Carbamidomethyl); C13(Carbamidomethyl)	1729.64			0	0	0	0	0	0	0	0	0	0	0	0	0	0.0002097				0										0			High
	TYVVTGNMGSNDK	5	1	1	Q02413	M8(Oxidation)	1401.63			0	0	0	0	0	0	0	0	0	391273	0	391890	0	8.448e-10				0		31.53								#VALUE!			High
	YVMGNNPADLLAVDSR	6	1	1	Q02413	M3(Oxidation)	1750.84			0	0	0	0	0	0	0	0	0	863155	0	673620	0	2.992e-07				0	72.9	18.35	8.73147e-06							#VALUE!			High
	YQGTILSIDDNLQR	4	1	1	Q02413		1635.83			0	0	0	0	0	0	0	0	0	322381	0	241744	0	4.108e-05				0		30.04								#VALUE!			High
	GSDRDGGADGMSAECECNIK	1	1	1	Q02413	M11(Oxidation); C15(Carbamidomethyl); C17(Carbamidomethyl)	2144.83			0	0	0	0	0	0	0	0	0	0	0	0	0	0.0007046				0										0			High
	IHSDCAANQQVTYR	3	1	1	Q02413	C5(Carbamidomethyl)	1662.76			0	0	0	0	0	0	0	0	0	327318	0	140463	0	6.4e-05				0		24.27								#VALUE!			High
	ALNSMGQDLERPLELR	3	1	1	Q02413	M5(Oxidation)	1857.95			0	0	0	0	0	0	0	0	0	1.62166e+06	0	997428	0	0.006151				0	10.82	19.47	10.3203							#VALUE!
	VGDFVATDLDTGRPSTTVR	5	1	1	Q02413		2007.01			0	0	0	0	0	0	0	0	0	974325	0	703181	0.003	0.008596				0	13.48	22.09	7.03633							#VALUE!			High
	QEPSDSPMFIINR	6	1	1	Q02413	M8(Oxidation)	1549.73			0	0	0	0	0	0	0	0	0	605886	0	421631	0.003	0.00847				0	18.49	25.67	1.91628							#VALUE!			High
	DGSNVIVTER	1	1	1	Q02413		1089.56			0	0	0	0	0	0	0	0	0	0	0	0	0.003	0.01197				0										0
	QKREWIK	1	1	1	Q02413	Q1(Deamidated)	988.557			0	0	0	0	0	0	0	0	0	1.52148e+06	0	0	0.802	1				0		12.81								#VALUE!
	EQYNMLGGKYQGTILSIDDNLQRTCTGTININIQSFGNDDR	2	1	1	Q02413	M5(Oxidation); N20(Deamidated); Q22(Deamidated); C25(Carbamidomethyl); T28(Phospho); N30(Deamidated); N32(Deamidated)	4763.09		Too many NL-allowing PTMs	0	0	0	0	0	0	0	0	0	0	0	0	0.863	1				0										0			Low
	LTLKNKVTK	1	1	1	Q02413	N5(Deamidated); K6(Acetyl)	1087.67			0	0	0	0	0	0	0	0	0	0	0	0						0	11.27		0.43294							0
P15924	Desmoplakin OS=Homo sapiens GN=DSP PE=1 SV=3 - [DESP_HUMAN]	17.17	1	18	48	120	catalytic activity; motor activity; protein binding; structural molecule activity; RNA binding	chromosome; nucleus; organelle lumen; cytoskeleton; extracellular; cytoplasm; mitochondrion; membrane	cell organization and biogenesis; development; metabolic process; cell death; cell division; reproduction; regulation of biological process; cell differentiation; cellular component movement; response to stimulus; cell communication	Pf00038; Pf00681; Pf01540; Pf01576; Pf02463; Pf04111; Pf04156; Pf05483; Pf05557; Pf05622; Pf06008; Pf06160; Pf06637; Pf07888; Pf08317; Pf10174; Pf12072; Pf12128	1832	5.9063e+07	0	2.09024e+07	0	2.95426e+07	0	0	0	2.75459e+07	2.60607e+06	1.76242e+07	2.2482e+06	2871	331.569	6.81494	1	6.37	18	19	3.97	11	13	2.58	8	9	90.0487				4.53	13	13
	Sequence	# PSMs	# Proteins	# Protein Groups	Protein Group Accessions	Modifications	MH+ [Da]	phosphoRS Isoform Probability	phosphoRS Site Probabilities	A7: Area	B7: Area	C7: Area	D7: Area	E7: Area	F7: Area	G7: Area	H7: Area	I7: Area	J7: Area	K7: Area	L7: Area	q-Value	PEP				#VALUE!	IonScore D2	IonScore J2	Exp Value D2							#VALUE!	Exp Value A2	Exp Value G2	B2	C2	I2	IonScore C2
	ALLQAILQTEDMLK	1	1	1	P15924		1586.88			1.16821e+06	0	0	0	0	0	0	0	0	0	0	0	0	1.87e-05				0										0	0.0100799
	TLELQGLINDLQR	2	1	1	P15924		1512.84			0	0	789056	0	0	0	0	0	1.60417e+06	0	0	0	0	0.0131				0										-39.4				High	High	43.1
	QLQNIIQATSR	1	1	1	P15924		1271.71			0	0	0	0	0	0	0	0	0	0	0	0	0	0.003229				0	70		5.245e-06							0
	LNDSILQATEQR	3	1	1	P15924		1387.72			0	0	0	0	0	0	0	0	0	0	0	0	0	0.009523				0	52.51		0.000655865							0
	ETQSQLETER	3	1	1	P15924		1220.57			0	0	0	0	0	0	0	0	0	209019	0	0	0	0.00194				0		27.45								#VALUE!
	SAIYQLEEEYENLLK	1	1	1	P15924		1841.92			0	0	1.29916e+06	0	0	0	0	0	0	0	0	0	0.001	0.0375				0										0				High		25.82
	AELIVQPELK	4	1	1	P15924		1139.67			0	0	0	0	0	0	0	0	0	0	0	78892.4	0.001	0.004801				0	39.38		0.001586							0
	VLLQEEGTR	2	1	1	P15924		1044.57			0	0	0	0	0	0	0	0	0	0	0	0	0.001	0.004874				0										0
	AVTGYNDPETGNIISLFQAMNK	1	1	1	P15924	M20(Oxidation)	2399.16			0	0	0	0	0	0	0	0	0	0	0	0	0.001	0.005388				0										0
	YIELLTR	4	1	1	P15924		907.525			0	0	0	0	0	0	0	0	0	402796	0	0	0.002	0.08248				0	36.07	25.18	0.00412778							#VALUE!
	LQSLTENLTK	1	1	1	P15924		1146.64			0	0	330221	0	0	0	0	0	0	0	0	0	0.004	0.09029				0										0				High		13.11
	IEVLEEELR	5	1	1	P15924		1129.61			0	0	0	0	0	0	0	0	0	261945	0	65057.2	0.004	0.01435				0	27.88	25.37	0.107534							#VALUE!
	LGIYEAMK	4	1	1	P15924	M7(Oxidation)	940.481			0	0	0	0	0	0	0	0	0	0	0	293388	0.004	0.1031				0	24.65		0.164871							0
	LLQLQEQMR	1	1	1	P15924		1158.63			0	0	858338	0	0	0	0	0	0	0	0	0	0.006	0.1278				0										0				High		26.18
	IQSQFTDAQK	2	1	1	P15924		1165.58			0	0	0	0	0	0	0	0	0	0	0	0	0.007	0.05925				0	19.48		0.951918							0
	QLLQEQESVK	3	1	1	P15924		1201.64			0	0	0	0	0	0	0	0	0	0	280035	0	0.011	0.1713				0	14		3.15898							0
	QQIQNDLNQWK	5	1	1	P15924		1414.71			646837	0	0	0	0	0	0	0	0	0	0	0	0.013	0.1947				0										0	4.28553			Medium		20.22
	AQIDNLTR	2	1	1	P15924		930.502			0	0	0	0	0	0	0	0	0	0	0	254512	0.045	0.3689				0										0
	NQCTQVVQER	1	1	1	P15924	C3(Carbamidomethyl)	1261.59			0	0	0	0	0	0	0	0	0	0	0	0	0.087	0.4451				0	10.29		9.62532							0
	QALEASNRIQESK	2	1	1	P15924	Q1(Deamidated); N7(Deamidated); K13(Acetyl)	1517.74			0	0	0	0	0	0	0	0	1.38741e+06	0	2.08644e+06	0	0.128	0.9993				0										-17.88					Low
	ACGSEIMQKKQHLEIELK	2	1	1	P15924	S4(Phospho); M7(Oxidation); K9(Acetyl); Q11(Deamidated); K18(Acetyl)	2266.05	1	S(4): 100.0	0	0	0	0	0	0	0	0	7.72669e+06	0	0	0	0.256	1				-59.1595										-15.46					Low
	QEIEKFQK	3	1	1	P15924		1049.56			1.86954e+06	0	1.43485e+06	0	0	0	0	0	3.35811e+06	0	0	0	0.325	0.9969				0										-10.08	4.21481			Low	Low	14.23
	MIRAESGPDLR	3	1	1	P15924		1244.63			0	0	2.17539e+07	0	0	0	0	0	0	0	0	2.11568e+06	0.495	1				0										0				Low		12.38
	NDLNLKKSLLATMK	3	1	1	P15924	N4(Deamidated); K6(Acetyl); T12(Phospho)	1711.86	0.5	S(8): 50.0; T(12): 50.0	0	0	0	0	0	0	0	0	1.78854e+06	0	0	0	0.516	1				-106.492										-14.8					Low
	LVFDGLR	3	1	1	P15924		819.476			0	0	0	0	0	0	0	0	7.42825e+06	0	3.00634e+06	0	0.594	1				0										-10.4					Low
	GSEKYCYLQNEVFGLFQKLENINGVTDGYLNSLCTVR	1	1	1	P15924	S2(Phospho); Y5(Phospho); C6(Carbamidomethyl); Y7(Phospho); N10(Deamidated); Q17(Deamidated); K18(Acetyl); N21(Deamidated); N23(Deamidated); T26(Phospho); Y29(Phospho); C34(Carbamidomethyl)	4774.88		Too many NL-allowing PTMs	0	0	0	0	0	0	0	0	0	0	0	0	0.9	1				0										0
	AFIGFEGVKGKK	9	1	1	P15924	N-Term(Acetyl); K11(Acetyl)	1364.76			4.07632e+07	0	3.56737e+07	0	5.6924e+07	0	0	0	6.73804e+07	0	4.03875e+07	0						0										-15.08	0.830384			Low	Low	17.22
	NATILELR	2	1	1	P15924	N-Term(Acetyl); N1(Deamidated)	972.535			2.09245e+06	0	0	0	0	0	0	0	0	0	6.91153e+06	0						0										0	2.61421
	AIEDKSRSLNESK	2	1	1	P15924	N-Term(Acetyl); K5(Acetyl); S6(Phospho); N10(Deamidated); K13(Acetyl)	1683.75	0.807983	S(6): 80.8; S(8): 9.6; S(12): 9.6	4.91886e+06	0	0	0	0	0	0	0	0	0	0	0						-58.674										0	7.08645
	FLSEMLKSLEDLK	2	1	1	P15924	N-Term(Acetyl); S3(Phospho); M5(Oxidation); K7(Acetyl)	1732.82	0.5	S(3): 50.0; S(8): 50.0	1.89482e+06	0	0	0	0	0	0	0	0	0	1.46132e+06	0						-77.7096										0	11.737
	DEETGLCLLPLKEKK	1	1	1	P15924		1715.92			1.31507e+08	0	0	0	0	0	0	0	0	0	0	0						0										0	5.88682
	KKQVQTSQK	4	1	1	P15924	N-Term(Acetyl); Q3(Deamidated); Q5(Deamidated); S7(Phospho); K9(Acetyl)	1240.58	0.938034	T(6): 6.2; S(7): 93.8	3.74818e+06	0	0	0	0	0	0	0	0	0	0	0						-66.1037										0	8.49584
	LQSLTENLTK	2	1	1	P15924	N-Term(Acetyl); N7(Deamidated); K10(Acetyl)	1231.65			0	0	5.27947e+06	0	0	0	0	0	0	0	5.57354e+06	0						0										0				Low		11.7
	QVQTSQKNTLR	4	1	1	P15924	Q3(Deamidated); T4(Phospho); Q6(Deamidated); N8(Deamidated)	1385.63	0.496744	T(4): 49.7; S(5): 49.7; T(9): 0.7	0	0	973202	0	0	0	0	0	0	0	980903	0						-61.8222										0				Low		11.14
	FQKQALEASNR	6	1	1	P15924	N-Term(Acetyl); Q2(Deamidated); Q4(Deamidated); N10(Deamidated)	1336.64			0	0	0	0	0	0	0	0	0	912830	0	0						0	14.3	12.08	4.17234							#VALUE!
	LARDANSENCNK	3	1	1	P15924	N11(Deamidated); K12(Acetyl)	1377.6			0	0	0	0	0	0	0	0	0	2.10361e+06	0	0						0	11.81	10.84	7.85076							#VALUE!
	MSQLEVKEK	6	1	1	P15924	M1(Oxidation); K7(Acetyl)	1149.59			0	0	0	0	0	0	0	0	4.5734e+06	4.80176e+06	0	4.33554e+06						0	10.71	13.23	6.46226							#VALUE!					Low
	WQLDKIKADLR	1	1	1	P15924	N-Term(Acetyl); Q2(Deamidated); K7(Acetyl)	1470.79			0	0	0	0	0	0	0	0	0	0	0	0						0	10.45		7.63631							0
	QVQTSQKNTLRK	1	1	1	P15924	N-Term(Acetyl); S5(Phospho)	1552.79	0.903278	T(4): 9.6; S(5): 90.3; T(9): 0.0	0	0	0	0	2.16121e+06	0	0	0	0	0	0	0						-62.4075										0
	KQVQTSQK	1	1	1	P15924	Q2(Deamidated); T5(Phospho); S6(Phospho); Q7(Deamidated)	1108.44	1	T(5): 100.0; S(6): 100.0	0	0	0	0	0	0	0	0	0	0	0	0						-42.4225										0
	QVQNLVNKSK	2	1	1	P15924		1157.67			0	0	0	0	0	0	0	0	0	0	0	280274						0										0
	QIKQLRNYR	1	1	1	P15924	N7(Deamidated)	1219.69			0	0	0	0	0	0	0	0	0	0	0	0						0										0
	EKNSLR	1	2	2	Q8WZ42;P15924	N-Term(Acetyl); K2(Acetyl)	830.436			0	0	0	0	0	0	0	0	1.39325e+06	0	0	0						0										-16.12					Low
	TVKDQDITR	1	1	1	P15924	K3(Acetyl); Q5(Deamidated)	1118.57			0	0	0	0	0	0	0	0	695190	0	0	0						0										-13.04					Low
	KKVSYVQLK	2	1	1	P15924	N-Term(Acetyl)	1134.69			0	0	0	0	0	0	0	0	2.9823e+06	0	0	0						0										-12.89					Low
	LEDELNRAK	1	1	1	P15924		1087.57			0	0	0	0	0	0	0	0	5.02942e+06	0	0	0						0										-11.75					Low
	WQLDKIK	1	1	1	P15924	K5(Acetyl)	972.551			0	0	0	0	0	0	0	0	7.53069e+06	0	0	0						0										-10.41					Low
	TTIKEISMQK	1	1	1	P15924	S7(Phospho)	1258.61	1	T(1): 0.0; T(2): 0.0; S(7): 100.0	0	0	0	0	0	0	0	0	0	0	2.63928e+06	0						-88.5524										0
	MSQLEVKEK	1	1	1	P15924	M1(Oxidation); Q3(Deamidated)	1108.56			0	0	0	0	0	0	0	0	0	0	970508	0						0										0
	AQIDNLTR	1	1	1	P15924	N-Term(Acetyl)	972.511			0	0	0	0	0	0	0	0	0	0	0	170773						0										0
	AEFQEEAKR	1	1	1	P15924	Q4(Deamidated)	1108.52			0	0	0	0	0	0	0	0	0	0	0	66245.4						0										0
	Sequence	# PSMs	# Proteins	# Protein Groups	Protein Group Accessions	Modifications	MH+ [Da]	phosphoRS Isoform Probability	phosphoRS Site Probabilities	A7: Area	B7: Area	C7: Area	D7: Area	E7: Area	F7: Area	G7: Area	H7: Area	I7: Area	J7: Area	K7: Area	L7: Area	q-Value	PEP				#VALUE!	IonScore D2	IonScore J2	Exp Value D2							#VALUE!	Exp Value A2	Exp Value G2	B2	C2	I2	IonScore C2
	LSNIFVIGK	7	1	1	P62701		990.598			761567	0	1.11885e+06	0	2.92295e+06	0	3.05721e+06	0	1.95722e+06	0	1.09574e+06	0	0	0.0005596				32.04	26.16		0.0198524							-32.08	0.000151181	0.00537649		High	High	32.07
	TDITYPAGFMDVISIDK	4	1	1	P62701		1885.93			3.41924e+06	0	0	0	6.18262e+06	0	5.08033e+06	0	4.59549e+06	0	0	0	0	0.0005175				33.37										-26.76	1.29745	0.0674966			High
	HPGSFDVVHVK	1	2	1	P62701		1221.64			0	0	0	0	0	0	0	0	0	0	161735	0	0	0.0007212				0										0
	YALTGDEVK	3	3	1	P62701		995.503			0	0	0	0	1.58743e+06	0	1.53128e+06	0	1.11503e+06	0	0	0	0.001	0.006287				27.41										-30.59		0.097584			High
	YALTGDEVKK	2	3	1	P62701		1123.6			0	0	0	0	0	0	359425	0	0	0	0	0	0.01	0.135				13.61										0		1.70938
	YPDPLIK	4	2	1	P62701		845.475			255325	0	0	0	1.62744e+06	0	0	0	0	0	0	0	0.038	0.5378				0										-25.47	0.551918			Low	Medium	11.45
Q9P265	Disco-interacting protein 2 homolog B OS=Homo sapiens GN=DIP2B PE=1 SV=3 - [DIP2B_HUMAN]	13.83	2	10	16	57	catalytic activity; protein binding	nucleus; cytoplasm; membrane; extracellular	metabolic process	Pf00501; Pf06464	57609	549053	0	0	0	0	0	953789	0	3.12247e+06	1.41974e+06	2.25234e+06	429147	1576	171.382	8.08936	61.12	5.71	6	13	2.09	2	3	3.87	6	6	55.974	4.57	7	8	3.3	5	5
	Sequence	# PSMs	# Proteins	# Protein Groups	Protein Group Accessions	Modifications	MH+ [Da]	phosphoRS Isoform Probability	phosphoRS Site Probabilities	A7: Area	B7: Area	C7: Area	D7: Area	E7: Area	F7: Area	G7: Area	H7: Area	I7: Area	J7: Area	K7: Area	L7: Area	q-Value	PEP				#VALUE!	IonScore D2	IonScore J2	Exp Value D2							#VALUE!	Exp Value A2	Exp Value G2	B2	C2	I2	IonScore C2
	GLGNQVEVLK	8	1	1	Q9P265		1056.6			0	0	0	0	0	0	0	0	1.15973e+06	464528	943979	427101	0	0.002826				0	45.4	48.73	0.001318							#VALUE!			High		High
	GAPQSLLLSESGK	3	1	1	Q9P265		1286.69			0	0	0	0	0	0	0	0	0	0	0	429514	0	0.002626				0	26.94		0.13362							0			High
	DLGQIEENDLVR	6	1	1	Q9P265		1400.7			0	0	0	0	0	0	0	0	0	321885	0	305559	0	0.0004565				0	21.96	23.66	0.674685							#VALUE!			High
	TGYLGFVR	5	1	1	Q9P265		912.493			0	0	0	0	0	0	0	0	0	0	0	143338	0	0.002021				0	20.22	30.69	0.215787							#VALUE!			High
	IVVVAEQRPDASEEDSFQWMSR	1	1	1	Q9P265		2579.22			0	0	0	0	0	0	0	0	2.68541e+06	0	0	0	0	0.003464				0										-23.01					High
	VVIVNPETK	7	1	1	Q9P265		998.588			177095	0	0	0	0	0	0	0	0	491580	0	356863	0.001	0.007204				0	32.44	42.06	0.0179317							#VALUE!	0.0739342		Medium
	VALQQSFSK	1	1	1	Q9P265		1007.55			0	0	0	0	0	0	0	0	0	0	0	430825	0.002	0.06016				0										0
	LQCELYSSR	2	1	1	Q9P265	C3(Carbamidomethyl)	1155.55			0	0	0	0	0	0	0	0	0	217101	0	0	0.004	0.03318				0		12.39								#VALUE!			High
	DVSLSSLR	3	2	1	Q9P265		876.479			0	0	0	0	0	0	953789	0	0	0	0	0	0.005	0.06415				22.91										0		0.188811
	TELTAATGER	1	1	1	Q9P265		1048.53			0	0	0	0	0	0	0	0	0	0	0	0	0.031	0.2314				0		13.86								#VALUE!
	AIKLQCELYSSR	1	1	1	Q9P265	N-Term(Acetyl)	1452.76			0	0	0	0	0	0	0	0	125881	0	0	0	0.31	1				0										-10.34					Low
	QLFLEGSLHPCNILMCPHTCVTNLPKPR	4	1	1	Q9P265	Q1(Deamidated); N-Term(Acetyl); S7(Phospho); M15(Oxidation); T19(Phospho); N23(Deamidated); K26(Acetyl)	3423.51		Too many NL-allowing PTMs	0	0	0	0	0	0	0	0	5.52226e+06	0	0	0	0.327	1				0										-11.79					Low
	SKLLSPYSPQTQETDSAVQKELR	2	1	1	Q9P265	N-Term(Acetyl); T11(Phospho); Q12(Deamidated); T14(Phospho); K20(Acetyl)	2850.3		Too many isoforms	0	0	0	0	0	0	0	0	0	0	3.5607e+06	0	0.742	1				0										0
	TSKEGSVMGVTVSRLAMLSHCQALSQACNYSEGETIVNVLDFK	8	1	1	Q9P265	N-Term(Acetyl); T1(Phospho); M8(Oxidation); M17(Oxidation); C21(Carbamidomethyl); Q22(Deamidated); Q26(Deamidated); C28(Carbamidomethyl); T35(Phospho)	4953.2		Too many NL-allowing PTMs	0	0	0	0	0	0	0	0	0	0	0	0	0.813	1				0										0
	EGSVMGVTVSR	1	1	1	Q9P265		1121.56			921012	0	0	0	0	0	0	0	0	0	0	0						0										0	5.62761
	EQKMALPMPTK	2	1	1	Q9P265	N-Term(Acetyl); M4(Oxidation); M8(Oxidation)	1347.67			0	0	0	0	0	0	0	0	0	0	0	0						0										0			Low
	EQKMALPMPTK	2	1	1	Q9P265	M4(Oxidation)	1289.66			0	0	0	0	0	0	0	0	0	3.30312e+06	0	0						0		14.75								#VALUE!
O60762	Dolichol-phosphate mannosyltransferase OS=Homo sapiens GN=DPM1 PE=1 SV=1 - [DPM1_HUMAN]	22.31	1	3	4	6	catalytic activity; protein binding	nucleus; cytoplasm; endoplasmic reticulum; membrane	metabolic process	Pf00535	8813	0	0	0	0	0	0	0	0	2.89891e+06	0	0	0	260	29.6158	9.56885	1	9.23	2	3							38.92
	Sequence	# PSMs	# Proteins	# Protein Groups	Protein Group Accessions	Modifications	MH+ [Da]	phosphoRS Isoform Probability	phosphoRS Site Probabilities	A7: Area	B7: Area	C7: Area	D7: Area	E7: Area	F7: Area	G7: Area	H7: Area	I7: Area	J7: Area	K7: Area	L7: Area	q-Value	PEP				#VALUE!	IonScore D2	IonScore J2	Exp Value D2							#VALUE!	Exp Value A2	Exp Value G2	B2	C2	I2	IonScore C2
	LGGNEIVSFLK	2	1	1	O60762		1176.67			0	0	0	0	0	0	0	0	4.49984e+06	0	0	0	0	0.001484				0										-49.73					High
	GANFLTQILLRPGASDLTGSFR	1	1	1	O60762		2334.26			0	0	0	0	0	0	0	0	3.34868e+06	0	0	0	0	9.787e-05				0										-42.25					High
	LGLGTAYIHGMK	1	1	1	O60762		1260.68			0	0	0	0	0	0	0	0	848195	0	0	0	0.002	0.0269				0										-14.6					High
	EVLEKLIEKCVSK	2	1	1	O60762	K9(Acetyl); S12(Phospho)	1639.84	1	S(12): 100.0	0	0	0	0	0	0	0	0	0	0	0	0						-101.137										0
	Sequence	# PSMs	# Proteins	# Protein Groups	Protein Group Accessions	Modifications	MH+ [Da]	phosphoRS Isoform Probability	phosphoRS Site Probabilities	A7: Area	B7: Area	C7: Area	D7: Area	E7: Area	F7: Area	G7: Area	H7: Area	I7: Area	J7: Area	K7: Area	L7: Area	q-Value	PEP				#VALUE!	IonScore D2	IonScore J2	Exp Value D2							#VALUE!	Exp Value A2	Exp Value G2	B2	C2	I2	IonScore C2
	VDQLQAQLSTQEK	2	1	1	Q13137		1487.77			0	0	0	0	316923	0	0	0	0	0	208967	0	0	0.001293				0										0
	QNSDMQAELQK	2	1	1	Q13137		1291.59			0	0	0	0	0	0	214763	0	175342	0	0	0	0	0.0006086				47.48										-12.86		0.00131396			High
	DYWETELLQLK	1	1	1	Q13137		1437.73			0	0	0	0	0	0	0	0	0	0	0	0	0.001	0.008903				10.64										0		8.10337
	MSSENEKMGIR	1	1	1	Q13137	N-Term(Acetyl); M8(Oxidation)	1339.61			0	0	0	0	0	0	0	0	5.92429e+06	0	0	0						0										-10.63					Low
Q9BVJ7	Dual specificity protein phosphatase 23 OS=Homo sapiens GN=DUSP23 PE=1 SV=1 - [DUS23_HUMAN]	10.67	1	2	2	4	catalytic activity	nucleus; organelle lumen; cytoplasm; cytosol; extracellular	metabolic process	Pf00102; Pf00782; Pf03162	54935	0	0	0	0	0	0	1.51604e+06	0	0	0	0	0	150	16.5776	8.20654	29.01	5.33	1	1							22.64	10.67	2	2
	Sequence	# PSMs	# Proteins	# Protein Groups	Protein Group Accessions	Modifications	MH+ [Da]	phosphoRS Isoform Probability	phosphoRS Site Probabilities	A7: Area	B7: Area	C7: Area	D7: Area	E7: Area	F7: Area	G7: Area	H7: Area	I7: Area	J7: Area	K7: Area	L7: Area	q-Value	PEP				#VALUE!	IonScore D2	IonScore J2	Exp Value D2							#VALUE!	Exp Value A2	Exp Value G2	B2	C2	I2	IonScore C2
	LAGLALPR	3	1	1	Q9BVJ7		810.519			0	0	0	0	0	0	1.51604e+06	0	0	0	0	0	0.002	0.04307				33.09										0		0.000859089	High
	HLVSLTER	1	1	1	Q9BVJ7		954.537			0	0	0	0	0	0	0	0	0	0	0	0	0.022	0.1912				0										0			Medium
P12724	Eosinophil cationic protein OS=Homo sapiens GN=RNASE3 PE=1 SV=2 - [ECP_HUMAN]	29.38	1	5	5	21	catalytic activity	extracellular	defense response; response to stimulus; metabolic process	Pf00074	6037	0	0	0	0	0	0	0	0	0	1.06169e+07	0	6.68163e+06	160	18.3733	10.0229	86.3433	17.5	2	2				19.38	4	4	74.13	25	4	6	7.5	1	1
	Sequence	# PSMs	# Proteins	# Protein Groups	Protein Group Accessions	Modifications	MH+ [Da]	phosphoRS Isoform Probability	phosphoRS Site Probabilities	A7: Area	B7: Area	C7: Area	D7: Area	E7: Area	F7: Area	G7: Area	H7: Area	I7: Area	J7: Area	K7: Area	L7: Area	q-Value	PEP				#VALUE!	IonScore D2	IonScore J2	Exp Value D2							#VALUE!	Exp Value A2	Exp Value G2	B2	C2	I2	IonScore C2
	YPVVPVHLDTTI	8	1	1	P12724		1353.74			0	0	0	0	0	0	0	0	0	2.13008e+07	0	1.23238e+07	0	0.001545				0	44.25	50.53	0.00143382							#VALUE!			High
	TTFANVVNVCGNQSIR	4	1	1	P12724	C10(Carbamidomethyl)	1779.88			0	0	0	0	0	0	0	0	0	1.74732e+06	0	0	0	5.213e-06				0		49.75								#VALUE!			High
	FYVVACDNR	3	1	1	P12724	C6(Carbamidomethyl)	1143.52			0	0	0	0	0	0	0	0	0	671140	0	601705	0.003	0.0201				0		14.28								#VALUE!			High
	FYVVACDNRDPR	4	1	1	P12724	C6(Carbamidomethyl)	1511.7			0	0	0	0	0	0	0	0	0	7.3849e+06	0	3.32832e+06	0.003	0.01593				0		15.36								#VALUE!			High
	NQNTFLR	2	1	1	P12724		892.463			0	0	0	0	0	0	0	0	0	3.16504e+06	0	4.39276e+06	0.009	0.05801				0		17.1								#VALUE!
P11678	Eosinophil peroxidase OS=Homo sapiens GN=EPX PE=1 SV=2 - [PERE_HUMAN]	38.46	1	19	25	158	antioxidant activity; catalytic activity; metal ion binding		defense response; response to stimulus; regulation of biological process; metabolic process; cellular component movement	Pf03098	8288	9.85494e+06	0	1.63283e+06	0	1.56649e+07	0	1.91652e+07	0	2.53906e+07	2.85234e+06	1.41926e+06	2.17693e+06	715	80.9891	10.2866	100.867	23.36	18	22	2.94	2	2	19.02	13	14	127.166	18.04	12	16	22.66	12	14
	Sequence	# PSMs	# Proteins	# Protein Groups	Protein Group Accessions	Modifications	MH+ [Da]	phosphoRS Isoform Probability	phosphoRS Site Probabilities	A7: Area	B7: Area	C7: Area	D7: Area	E7: Area	F7: Area	G7: Area	H7: Area	I7: Area	J7: Area	K7: Area	L7: Area	q-Value	PEP															Exp Value A2	Exp Value G2	B2	C2	I2	IonScore C2
	IGLDLAALNMQR	7	1	1	P11678		1314.72			6.905e+06	0	1.86141e+06	0	1.55574e+07	0	1.63475e+07	0	2.49767e+07	0	0	0	0	8.145e-08															1.48501e-05	0.000227844	High	High	High	28.82
	VANVFTLAFR	9	1	1	P11678		1137.64			1.95908e+06	0	0	0	2.9454e+06	0	3.43941e+06	0	6.07574e+06	446942	0	299908	0	9.772e-09															5.97236e-05	8.71461e-07	High		High
	IVYEGGIDPILR	12	1	1	P11678		1344.75			1.29076e+07	0	2.33211e+06	0	2.12775e+07	0	27181011	0	3.23759e+07	3.45768e+06	1.99363e+06	3.31716e+06	0	0.0002813															0.000146853	0.000195323	High	High	High	49.02
	NGFLLPLVR	17	1	1	P11678	N1(Deamidated)	1029.61			1.80322e+06	0	704957	0	5.58781e+06	0	8.57455e+06	0	8.24157e+06	1.29989e+06	844894	395255	0	0.000277															0.00224871	0.00147935	High	High	High	22.08
	QDAMLVDELR	4	1	1	P11678		1189.59			636595	0	0	0	1.5262e+06	0	2.73738e+06	0	4.97396e+06	0	0	0	0	1.847e-05															0.0273876	0.000573874			High
	DFLPLVLGK	8	1	1	P11678		1001.6			1.44649e+06	0	0	0	1.99626e+06	0	3.93529e+06	0	8.20228e+06	867405	0	0	0	0.00338															0.024952	0.0574257	High		High
	NGFLLPLVR	11	1	1	P11678		1028.63			3.10084e+06	0	0	0	7.98142e+06	0	9.84662e+06	0	1.00989e+07	1.33728e+06	0	1.16343e+06	0	0.001453															0.0304536	0.0305941	High	High	High	14.01
	WLPAEYEDGLSLPFGWTPSR	6	1	1	P11678		2321.12			9.75225e+06	0	0	0	1.01599e+07	0	1.39673e+07	0	1.79396e+07	0	0	0	0	6.713e-05															0.444334	0.475478			High
	ALMFMQWGQFIDHDLDFSPESPAR	6	1	1	P11678		2838.3			4.98551e+06	0	0	0	8.99713e+06	0	7.82271e+06	0	1.01061e+07	0	0	0	0	7.326e-12															6.57978	0.307621			High
	IICDNTGITTVSR	6	1	1	P11678	C3(Carbamidomethyl)	1449.74			0	0	0	0	0	0	0	0	0	2.01282e+06	0	1.61556e+06	0	6.011e-08																	High
	IGLDLAALNMQR	6	1	1	P11678	M10(Oxidation)	1330.71			0	0	0	0	0	0	0	0	0	1.45987e+06	0	1.59808e+06	0	0.002928																	High
	TNYLGLLAINQR	10	1	1	P11678		1375.77			0	0	0	0	3.58667e+06	0	6726910	0	1.1434e+07	1.29391e+06	0	1.0758e+06	0	7.15e-06																6.10692e-05	High		High
	GYCSNVDPR	6	1	1	P11678	C3(Carbamidomethyl)	1067.46			0	0	0	0	0	0	0	0	0	850146	0	638095	0	0.0001668																	High
	IPCFLAGDTR	6	2	2	P11678;P05164	C3(Carbamidomethyl)	1149.57			0	0	0	0	0	0	0	0	0	3.0865e+06	0	1.21816e+06	0	0.0008604																	High
	RPLLGASNQALAR	6	1	1	P11678		1366.79			0	0	0	0	0	0	0	0	0	1.34654e+06	0	1.28364e+06	0	0.0008088																	High
	QDAMLVDELRDR	5	1	1	P11678	M4(Oxidation)	1476.71			0	0	0	0	0	0	0	0	0	658150	0	0	0	0.002236																	High
	RIGLDLAALNMQR	3	1	1	P11678		1470.82			0	0	0	0	1.49017e+06	0	1.69918e+06	0	3.78843e+06	0	0	0	0	1.46e-05																0.0512133			High
	RIGLDLAALNMQR	1	1	1	P11678	M11(Oxidation)	1486.81			0	0	0	0	0	0	0	0	0	0	0	0	0	0.0005549
	QDAMLVDELRDR	1	1	1	P11678		1460.72			0	0	0	0	0	0	6.63041e+06	0	0	0	0	0	0	0.003783																0.255018
	IPCFLAGDTR	2	2	2	P11678;P05164		1092.55			0	0	0	0	0	0	0	0	0	0	0	0	0.001	0.003325
	LNLSAWR	5	1	1	P11678		859.478			684631	0	0	0	3.1298e+06	0	4.07194e+06	0	4.7846e+06	0	0	0	0.003	0.05591															0.0380657	0.0276178			High
	FCGLSQPR	3	1	1	P11678	C2(Carbamidomethyl)	964.465			0	0	0	0	0	0	0	0	0	0	0	441962	0.003	0.07233																	High
	NLAQLSR	4	1	1	P11678		801.458			0	0	0	0	0	0	0	0	0	0	0	952250	0.003	0.009482
	QDAMLVDELR	2	1	1	P11678	M4(Oxidation)	1205.58			0	0	0	0	0	0	0	0	0	0	0	0	0.004	0.01497
	DGDRFWWQK	2	1	1	P11678		1237.58			0	0	0	0	0	0	0	0	0	367811	0	0	0.013	0.09409
	AVSNQIVR	1	1	1	P11678	N-Term(Acetyl)	928.521			0	0	0	0	0	0	0	0	0	0	0	105241	0.035	0.328
	SRDHGLPGYNAWR	2	2	2	P11678;P05164		1528.74			0	0	0	0	0	0	0	0	0	0	0	471410	0.044	0.3644
	DHGLPGYNAWR	2	2	2	P11678;P05164		1285.61			0	0	0	0	0	0	1.28858e+06	0	1.25555e+06	0	0	0	0.116	0.9692																1.16642			Low
	RFCGLSQPR	2	1	1	P11678	C3(Carbamidomethyl)	1120.57			0	0	0	0	0	0	0	0	0	0	0	0	0.164	0.8979
	MHLLPALAGVLATLVLAQPCEGTDPASPGAVETSVLRDCIAEAK	1	1	1	P11678	M1(Oxidation); N-Term(Acetyl); T13(Phospho); C20(Carbamidomethyl); T23(Phospho); S27(Phospho); K44(Acetyl)	4825.25		Too many NL-allowing PTMs	0	0	0	0	0	0	0	0	0	0	0	0	0.788	1
	NLAQLSR	1	1	1	P11678	N1(Deamidated)	802.441			0	0	0	0	490229	0	0	0	0	0	0	0
	WNGDKLYNEARK	1	1	1	P11678	N8(Deamidated)	1494.74			0	0	0	0	0	0	0	0	1.88191e+07	0	0	0																					Low
Q96HE7	ERO1-like protein alpha OS=Homo sapiens GN=ERO1L PE=1 SV=2 - [ERO1A_HUMAN]	14.96	2	6	6	29	catalytic activity; protein binding; nucleotide binding	cytoplasm; endoplasmic reticulum; organelle lumen; membrane	metabolic process; transport; cell death; response to stimulus; cell communication; regulation of biological process; cell differentiation; cellular homeostasis	Pf04137	30001	746864	0	4.74181e+06	0	1.6883e+06	0	0	0	2.34319e+06	490033	1.4208e+06	361402	468	54.3581	5.68115	57.2357	10.04	4	4	4.91	2	2	12.61	5	5	1	12.61	5	5	5.34	2	2
	Sequence	# PSMs	# Proteins	# Protein Groups	Protein Group Accessions	Modifications	MH+ [Da]	phosphoRS Isoform Probability	phosphoRS Site Probabilities	A7: Area	B7: Area	C7: Area	D7: Area	E7: Area	F7: Area	G7: Area	H7: Area	I7: Area	J7: Area	K7: Area	L7: Area	q-Value	PEP				#VALUE!	IonScore D2	IonScore J2	Exp Value D2							#VALUE!	Exp Value A2	Exp Value G2	B2	C2	I2	IonScore C2
	FDGILTEGEGPR	7	1	1	Q96HE7		1290.63			1.31726e+06	0	1.8848e+06	0	1.6883e+06	0	0	0	3.00163e+06	0	1.87907e+06	254809	0	0.0005175				0										-26.3	0.539787		High	High	High	51.5
	LQTQGLGTALK	9	2	1	Q96HE7		1129.66			176468	0	791781	0	0	0	0	0	0	762980	962530	659117	0	0.005244				0	28.51	35.01	0.0441107							#VALUE!	0.354943		High	High		22.73
	LGAVDESLSEETQK	4	1	1	Q96HE7		1505.73			0	0	0	0	0	0	0	0	0	0	0	68208.3	0	8.348e-06				0	10.55		12.3215							0			High
	QEIVSLFNAFGR	4	1	1	Q96HE7		1380.73			0	0	0	0	0	0	0	0	0	217086	0	47549.5	0	0.0001263				0		37.38								#VALUE!			High
	MLLLEILHEIK	1	1	1	Q96HE7		1351.8			0	0	0	0	0	0	0	0	1.68476e+06	0	0	0	0	0.000205				0										-27.31					High
	YLLQETWLEK	3	1	1	Q96HE7		1322.7			0	0	0	0	0	0	0	0	0	0	0	170279	0.003	0.07458				0										0			High
	LQTQGLGTALK	1	2	1	Q96HE7	N-Term(Acetyl)	1171.67			0	0	7.59883e+06	0	0	0	0	0	0	0	0	0						0										0				Low		15.29
P16452	Erythrocyte membrane protein band 4.2 OS=Homo sapiens GN=EPB42 PE=1 SV=3 - [EPB42_HUMAN]	31.11	1	15	18	118	catalytic activity; structural molecule activity; protein binding; nucleotide binding	cytoplasm; cytoskeleton; membrane	cell organization and biogenesis; regulation of biological process; metabolic process; cell differentiation; development	Pf00868; Pf00927; Pf01841	2038	8.00341e+06	0	4.86918e+06	0	7.9971e+06	0	5.80263e+06	0	8.00388e+06	2.93217e+06	4.47399e+06	1.74517e+06	691	76.9607	8.08936	1	10.71	6	6	11	6	9	8.1	5	5	24.225	9.12	6	6	9.55	7	7
	Sequence	# PSMs	# Proteins	# Protein Groups	Protein Group Accessions	Modifications	MH+ [Da]	phosphoRS Isoform Probability	phosphoRS Site Probabilities	A7: Area	B7: Area	C7: Area	D7: Area	E7: Area	F7: Area	G7: Area	H7: Area	I7: Area	J7: Area	K7: Area	L7: Area	q-Value	PEP				#VALUE!	IonScore D2	IonScore J2	Exp Value D2							#VALUE!	Exp Value A2	Exp Value G2	B2	C2	I2	IonScore C2
	LLIDEYYNEEGLQNGEGQR	28	1	1	P16452	Q13(Deamidated)	2241.02			1.02846e+07	0	1.39457e+06	0	4.84818e+06	0	0	0	5.83398e+06	0	1.19244e+06	0	0	0.001314				106.89										-111.73	2.544e-07	4.82756e-09		High	High	45.92
	VLPTPQTQATQEGALLNK	8	1	1	P16452		1909.04			8.73985e+06	0	5.57904e+06	0	8.83026e+06	0	0	0	1.13351e+07	507012	4.33499e+06	0	0	7.047e-07				0		13.01								#VALUE!	3.82705e-05			High	High	12.12
	VALTAQTGEQPSK	12	1	1	P16452		1329.7			1.54648e+06	0	3.81921e+06	0	5.0439e+06	0	3.99595e+06	0	6.59769e+06	1.41752e+06	3.86519e+06	829146	0	0.0005175				78.6	75.07	41.54	2.66519e-06							#VALUE!	0.00106102	1.08429e-06	High	High	High	58.62
	LLIDEYYNEEGLQNGEGQR	4	1	1	P16452		2240.04			3.32614e+06	0	0	0	2.26436e+06	0	1.97488e+06	0	3.22369e+06	0	0	0	0	4.533e-05				41.76										-51.32	0.029581	0.0152065			High
	WWSAVVEER	3	1	1	P16452		1161.57			3.93347e+06	0	3.33577e+06	0	0	0	3.89579e+06	0	0	0	0	0	0	0.003278				29.75										0	0.064173	0.085111		High		28.64
	FQFTPTHVGLQR	5	1	1	P16452		1430.75			732968	0	992465	0	2.27843e+06	0	0	0	3.95129e+06	261078	0	0	0	0.0005925				0		10.85								#VALUE!	0.541732			High	High	12.4
	VVTTFASAQGTGGR	6	1	1	P16452		1351.7			0	0	0	0	0	0	0	0	0	1.37355e+06	0	814139	0	9.089e-08				0	93.5	82.07	3.6025e-08							#VALUE!			High
	APSSLPLR	8	1	1	P16452		840.494			0	0	0	0	0	0	1.79063e+06	0	3.38473e+06	375554	0	255039	0	0.002987				42.82	43.04	58.02	0.000811928							#VALUE!		0.000854118	High		High
	TQATFPISSLGDR	6	1	1	P16452		1392.71			0	0	0	0	0	0	0	0	0	448567	0	344359	0	0.001521				0	18.25	31.18	1.42442							#VALUE!			High
	GDAQISVTLVNHSEQEK	3	1	1	P16452		1854.91			0	0	0	0	1.71886e+06	0	165611	0	2.56244e+06	0	0	0	0	2.476e-05				25.96										-16.17		0.382931			High
	WSQPVHVAR	3	1	1	P16452		1079.57			65772.4	0	0	0	74881.2	0	0	0	222482	0	0	0	0.002	0.02539				0										-13.11	2.10083				High
	VLGALLHFLK	2	1	1	P16452		1110.7			0	0	1.60467e+06	0	0	0	0	0	3.64342e+06	0	0	0	0.004	0.1111				0										-18.14				High	High	24.59
	NPPENTFLR	8	1	1	P16452		1087.55			1.24746e+06	0	3.1801e+06	0	4.38489e+06	0	4.39731e+06	0	6078815	0	3.03675e+06	0	0.007	0.08037				32.3	13.52		3.00571							-20.19	1.1175	0.0380099		Low	Medium	11.48
	YPEGSLQEK	6	1	1	P16452		1050.51			998393	0	2.44149e+06	0	3.93035e+06	0	3.34834e+06	0	5.1045e+06	0	2.86876e+06	0	0.017	0.2865				18.43										-11.68	0.451223	0.85914		Low	Low	10.26
	TQATFPISSLGDRK	2	1	1	P16452		1520.81			0	0	0	0	0	0	0	0	0	0	0	0	0.018	0.2328				0	19.47		0.977838							0
	EDAVFLK	1	1	1	P16452		821.44			0	0	0	0	0	0	0	0	0	0	0	0	0.026	0.212				0										0			Medium
	AEQYQPLTASVSLQNSLDAPMEDCVISILGR	1	1	1	P16452	N-Term(Acetyl); T8(Phospho); S10(Phospho); Q14(Deamidated); N15(Deamidated)	3552.55	0.162769	Y(4): 82.7; T(8): 20.9; S(10): 91.6; S(12): 4.7; S(16): 0.0; S(27): 0.0	0	0	0	0	0	0	0	0	0	0	0	0	0.134	0.7282				-62.1904										0				Low		10.79
	AFLPALKK	10	1	1	P16452	N-Term(Acetyl)	929.582			4.9858e+06	0	5.20929e+06	0	1.01171e+07	0	9.01464e+06	0	0	6.00545e+06	5.22181e+06	3.59224e+06	0.235	0.7154				10.29	18.48	18.75	0.191573							#VALUE!	0.165471	1.25812		Low		18.76
	RGSVPILR	1	1	1	P16452		897.563			0	0	0	0	0	0	0	0	0	0	0	0	0.45	1				0										0			Low
	VALTAQTGEQPSK	1	1	1	P16452	Q6(Deamidated); S12(Phospho); K13(Acetyl)	1452.67	0.872805	T(4): 0.0; T(7): 12.7; S(12): 87.3	0	0	0	0	0	0	0	0	0	134939	0	0	0.572	1				-46.884		10.94								#VALUE!
	Sequence	# PSMs	# Proteins	# Protein Groups	Protein Group Accessions	Modifications	MH+ [Da]	phosphoRS Isoform Probability	phosphoRS Site Probabilities	A7: Area	B7: Area	C7: Area	D7: Area	E7: Area	F7: Area	G7: Area	H7: Area	I7: Area	J7: Area	K7: Area	L7: Area	q-Value	PEP				#VALUE!	IonScore D2	IonScore J2	Exp Value D2							#VALUE!	Exp Value A2	Exp Value G2	B2	C2	I2	IonScore C2
	EIAVGDSEGQIVIYDVGEQIAVPR	3	1	1	Q13409		2557.31			2.13933e+06	0	1.78265e+06	0	0	0	0	0	6.43384e+06	0	0	0	0	8.638e-05				0										-36.83	0.0974751			High	High	25.66
	DLEDKEGEIQAGAK	9	1	1	Q13409		1502.73			201677	0	640658	0	870973	0	1.94844e+06	0	3.30561e+06	0	1.93447e+06	0	0	5.3e-07				64.04										-65.74	1.42254	4.80252e-05		High	High	48.07
	LDLWNLNNDTEVPTASISVEGNPALNR	7	1	1	Q13409		2952.47			5.93481e+06	0	0	0	8.36965e+06	0	6.67393e+06	0	1.01429e+07	0	3.36507e+06	0	0	2.805e-06				32.18										-47.42	4.41689	0.093162			High
	TLAEINANR	4	1	1	Q13409		1001.54			0	0	0	0	1.86008e+06	0	1.99326e+06	0	3.20484e+06	0	1.55782e+06	0	0	0.0006377				27.76										-42.37		0.119423			High
	TLAEINANR	4	1	1	Q13409	N6(Deamidated); N8(Deamidated)	1003.51			268405	0	0	0	2.03907e+06	0	0	0	2.221e+06	0	907969	0	0.042	0.4946				0										-21.42	5.00697				Low
Q01469	Fatty acid-binding protein, epidermal OS=Homo sapiens GN=FABP5 PE=1 SV=3 - [FABP5_HUMAN]	17.04	1	2	2	3	transporter activity; protein binding	cytoplasm; extracellular	metabolic process; transport; development; response to stimulus	Pf00061	2171	0	0	0	0	0	0	0	0	0	0	0	0	135	15.1546	7.00537	22.33	6.67	1	1							49.41	10.37	1	1
	Sequence	# PSMs	# Proteins	# Protein Groups	Protein Group Accessions	Modifications	MH+ [Da]	phosphoRS Isoform Probability	phosphoRS Site Probabilities	A7: Area	B7: Area	C7: Area	D7: Area	E7: Area	F7: Area	G7: Area	H7: Area	I7: Area	J7: Area	K7: Area	L7: Area	q-Value	PEP				#VALUE!	IonScore D2	IonScore J2	Exp Value D2							#VALUE!	Exp Value A2	Exp Value G2	B2	C2	I2	IonScore C2
	LVVECVMNNVTCTR	1	1	1	Q01469	C5(Carbamidomethyl); M7(Oxidation); C12(Carbamidomethyl)	1710.79			0	0	0	0	0	0	0	0	0	0	0	0	0	0.00133				0										0			High
	ATVQQLEGR	2	1	1	Q01469	N-Term(Acetyl)	1043.55			0	0	0	0	0	0	0	0	0	0	0	0	0	0.0009777				0										0
P30043	Flavin reductase (NADPH) OS=Homo sapiens GN=BLVRB PE=1 SV=3 - [BLVRB_HUMAN]	30.58	1	4	4	18	nucleotide binding; catalytic activity	nucleus; organelle lumen; cytoplasm; cytosol; membrane; extracellular	metabolic process	Pf01073; Pf01370	645	2.98847e+06	0	1.78532e+06	0	0	0	0	0	5.62062e+06	177977	1.65506e+06	77968.2	206	22.1054	7.6499	1	7.28	1	1	14.08	2	3	7.28	1	1	56.77	7.28	1	1
	Sequence	# PSMs	# Proteins	# Protein Groups	Protein Group Accessions	Modifications	MH+ [Da]	phosphoRS Isoform Probability	phosphoRS Site Probabilities	A7: Area	B7: Area	C7: Area	D7: Area	E7: Area	F7: Area	G7: Area	H7: Area	I7: Area	J7: Area	K7: Area	L7: Area	q-Value	PEP				#VALUE!	IonScore D2	IonScore J2	Exp Value D2							#VALUE!	Exp Value A2	Exp Value G2	B2	C2	I2	IonScore C2
	TVAGQDAVIVLLGTR	11	1	1	P30043		1512.88			4.7873e+06	0	1.014e+06	0	0	0	0	0	7.42028e+06	177977	2.17455e+06	77968.2	0	1.119e-06				0		57.5								#VALUE!	5.33154e-08		High	High	High	28.19
	NDLSPTTVMSEGAR	3	1	1	P30043		1477.69			1.78819e+06	0	0	0	0	0	0	0	6.12907e+06	0	1.13557e+06	0	0	5.182e-05				0										-37.76	0.000184836				High
	LPSEGPRPAHVVVGDVLQAADVDK	3	1	1	P30043		2469.31			2.38992e+06	0	3.5446e+06	0	0	0	0	0	3.3125e+06	0	0	0	0	2.444e-05				0										-40.19	0.72052			High	High	11.11
	LQAVTDDHIR	1	1	1	P30043		1167.61			0	0	797349	0	0	0	0	0	0	0	0	0	0.019	0.2598				0										0				Medium		10.9
	Sequence	# PSMs	# Proteins	# Protein Groups	Protein Group Accessions	Modifications	MH+ [Da]	phosphoRS Isoform Probability	phosphoRS Site Probabilities	A7: Area	B7: Area	C7: Area	D7: Area	E7: Area	F7: Area	G7: Area	H7: Area	I7: Area	J7: Area	K7: Area	L7: Area	q-Value	PEP				#VALUE!	IonScore D2	IonScore J2	Exp Value D2							#VALUE!	Exp Value A2	Exp Value G2	B2	C2	I2	IonScore C2
	EWTDGLFTHVLR	7	1	1	Q14204		1473.75			2.98453e+06	0	7.16193e+06	0	4.56662e+06	0	2.87335e+06	0	0	249532	5.59478e+06	0	0	1.377e-06				84.88		11.02								#VALUE!	3.32038e-07	3.50769e-07		High	High	15.33
	IQGLTVEQAEAVVR	11	1	1	Q14204		1512.84			1.53647e+07	0	1.29906e+07	0	1.80376e+07	0	2.03423e+07	0	3.05438e+07	1.23476e+06	1.57235e+07	730584	0	1.769e-13				90.52	33.04	83.71	0.0215521							#VALUE!	1.28326e-07	4.65313e-08	High	High	High	72.2
	DVLLVAQGEMALEEFLK	14	1	1	Q14204		1905			1.51425e+07	0	467522	0	1.09516e+07	0	3.93799e+06	0	4.31599e+06	0	1.51777e+06	0	0	6.633e-07				68.52										-64.08	3.61144e-07	1.1403e-05	High	High	High	12.55
	FNYGFEYLGVQDK	8	1	1	Q14204		1579.74			1.56141e+07	0	1.26296e+07	0	2.9148e+07	0	14461000	0	28146524	234151	1.36339e+07	0	0	4.678e-08				88.55		61.11								#VALUE!	9.0969e-07	1.71404e-07		High	High	101.83
	QTDVLQQLSIQMANAK	12	1	1	Q14204		1787.93			6.88978e+06	0	5.40814e+06	0	1.11612e+07	0	6.72563e+06	0	1.62973e+07	0	5.08288e+06	0	0	1.232e-07				78.07										-76.76	1.17855e-06	1.53382e-06		High	High	64.89
	ILDDDTIITTLENLK	12	1	1	Q14204		1716.93			6.82383e+06	0	2.96882e+06	0	7.1134e+06	0	8135019	0	2.29089e+07	0	3.7445e+06	0	0	2.39e-08				97.94										-98.72	1.191e-06	9.87465e-09		High	High	66.61
	VFEEDALSWEDK	7	1	1	Q14204		1467.67			1.02641e+07	0	3.11885e+06	0	1.14076e+07	0	1.01133e+07	0	2.19443e+07	0	4.88553e+06	0	0	3.754e-05				75.27										-68.19	2.75913e-06	3.96272e-06		High	High	54.89
	GNEIVLSAGSTPR	12	1	1	Q14204		1300.68			2.54282e+06	0	3.77279e+06	0	6.50936e+06	0	5.87585e+06	0	7.95344e+06	702208	5.11385e+06	508703	0	4.507e-13				91.93	59.72	51.58	7.18886e-05							#VALUE!	1.94832e-06	4.33458e-08	High	High	High	68.6
	AWTQVLLGQAEDK	8	1	1	Q14204		1458.76			1870373	0	0	0	2.18799e+06	0	1.314e+06	0	3.38753e+06	0	1.5255e+06	0	0	3.89e-05				51.99	35.23		0.0261977							-84.31	4.30174e-06	0.000509724			High
	ESPEVLLTLDILK	5	1	1	Q14204		1469.85			1.0196e+07	0	3.52348e+06	0	9.316e+06	0	0	0	12491086	0	6.15105e+06	0	0	3.912e-06				0										-48.88	2.51393e-06			High	High	53.24
	YPLIIDPSGQATEFIMNEYK	9	1	1	Q14204		2329.14			4.13832e+06	0	654053	0	2.96672e+06	0	3.17853e+06	0	6.95923e+06	0	949493	0	0	2.521e-09				58.08										-70.35	2.32872e-05	0.000294778		Medium	High	13.09
	EALELTDTGLLSGSEER	7	1	1	Q14204		1819.89			1.6381e+07	0	6.15002e+06	0	1.97504e+07	0	1.68227e+07	0	4.16015e+07	0	6.59036e+06	0	0	1.522e-05				60.42										-92.36	1.80264e-05	0.000134312		High	High	88.12
	VDDLLIIEEK	6	1	1	Q14204		1186.66			8.02667e+06	0	4.77932e+06	0	1.32475e+07	0	1.10469e+07	0	1.95322e+07	0	4.72612e+06	0	0	0.0004437				66.89										-67.02	9.85467e-06	9.45457e-06		High	High	60.51
	LNTQEIFDDWAR	6	1	1	Q14204		1507.72			2.42901e+07	0	1.76483e+07	0	32770043	0	25086605	0	28140761	0	2.33869e+07	0	0	4.405e-08				59.25										-64.36	2.89601e-05	0.000132934		High	High	51.89
	LLAESVTEVEIFGK	8	1	1	Q14204		1534.84			1.66527e+07	0	1.0206e+07	0	2.47026e+07	0	1.75221e+07	0	2.80249e+07	337513	1.209e+07	0	0	2.042e-07				40.36		40.02								#VALUE!	1.21167e-05	0.00414663		High	High	58.51
	VLLTTQGVDMISK	5	1	1	Q14204		1404.78			4.62265e+06	0	0	0	8.38564e+06	0	6.63579e+06	0	8.10361e+06	0	5.33349e+06	0	0	5.171e-05				61.32										-80.8	1.31821e-05	3.14347e-05			High
	TLMAQSIYGGR	6	1	1	Q14204		1196.61			2.84735e+06	0	3.06889e+06	0	7.07451e+06	0	5.47301e+06	0	8.06873e+06	0	4.3916e+06	0	0	0.0007271				53.14										-63.06	2.23198e-05	0.00029821		High	High	66.29
	QALETVNDYNPLMK	6	1	1	Q14204		1635.81			9.65694e+06	0	5.19592e+06	0	0	0	0	0	1.59765e+07	0	0	0	0	1.581e-07				58.09										-50.4	5.52882e-05	0.000196066		High	High	46.62
	VFEEDALSWEDKLNR	9	1	1	Q14204		1850.89			9.25648e+06	0	6.79786e+06	0	1.73243e+07	0	1.15283e+06	0	1.43609e+07	0	7.6805e+06	0	0	5.624e-10				74.03										-48.95	8.97029e-05	6.13411e-06		High	High	25.71
	VQVALEELQDLK	11	1	1	Q14204		1384.77			1.6609e+07	0	1.13101e+07	0	24234180	0	2.04331e+07	0	4.79995e+07	277546	1.5955e+07	173317	0	0.0001445				56.42		54.16								#VALUE!	2.95399e-05	8.20923e-05	High	High	High	70.79
	ENFIPTIVNFSAEEISDAIR	5	1	1	Q14204		2265.14			7.66908e+06	0	0	0	7.55572e+06	0	2.79302e+06	0	1.13557e+07	0	1.6739e+06	0	0	1.123e-05				44.05										-32.96	0.000108102	0.0058639			High
	SPLVMDVLNIQGVQR	12	1	1	Q14204		1668.91			1.80428e+07	0	1.12317e+07	0	1.89518e+07	0	1.8009e+07	0	4.054e+07	0	1.03229e+07	0	0	1.294e-08				57.01										-71.54	4.9039e-05	0.000100131		High	High	52.9
	WAIAQLNYADMLK	4	1	1	Q14204		1536.79			2448159	0	1.22969e+06	0	3.80859e+06	0	4.05179e+06	0	0	0	0	0	0	0.01143				73.22										0	9.38255e-05	4.5118e-06		High		17.76
	FQSISTEFLALMK	5	1	1	Q14204		1514.79			4.21854e+06	0	0	0	5.28694e+06	0	4.22154e+06	0	1.16618e+07	0	2.40858e+06	0	0	1.677e-05				42.91										-39.17	0.000150904	0.00394507			High
	TYAEPLTAAMVEFYTMSQER	12	1	1	Q14204		2338.07			8.41371e+06	0	3.07106e+06	0	1.03525e+07	0	9.06892e+06	0	1.38362e+07	0	5.12927e+06	0	0	6.988e-08				50.64										-52.47	0.00071318	0.00225237		High	High	52
	SIPLDEGEDEAQR	11	1	1	Q14204		1458.67			4.33583e+06	0	8.65358e+06	0	1.51601e+07	0	1.12747e+07	0	1.9137e+07	121697	8.42487e+06	246771	0	0.0001995				52.45	17.26	15.4	2.29277							#VALUE!	0.000314194	0.000606113		High	High	53.84
	FTQDTQPHYIYSPR	16	1	1	Q14204		1752.83			3.04006e+06	0	1.14331e+07	0	1.35116e+07	0	8.47131e+06	0	1.65879e+07	1.20135e+06	1.09022e+07	0	0	4.24e-06				14.14	24.01	11.21	0.750493							#VALUE!	0.000714255	6.05586	High	High	High	30.79
	DFPLNDLLSATELDK	5	1	1	Q14204		1690.85			7.74969e+06	0	2.09111e+06	0	8.40796e+06	0	1.14796e+07	0	2.30014e+07	0	0	0	0	0.0008531				62.67										-69.92	0.000863226	6.34846e-05		High	High	40.33
	FYFVGDEDLLEIIGNSK	12	1	1	Q14204		1958.97			3.22044e+07	0	9.59225e+06	0	4.43576e+07	0	1.84224e+07	0	4.66508e+07	0	1.14199e+07	0	0	5.949e-07				41.34										-36.11	0.00149964	0.0103934		High	High	104.29
	YATLATVSR	11	1	1	Q14204		981.536			383639	0	706084	0	1.86558e+06	0	1.46964e+06	0	2.71121e+06	819715	0	633499	0	0.0001488				47.34	36.41	34.67	0.00645682							#VALUE!	0.000299164	0.000511992	High	High	High	33.45
	INEWLTLVEK	10	1	1	Q14204		1244.69			1.6092e+07	0	0	0	2.37914e+07	0	2.0091e+07	0	2.69133e+07	375369	1.39531e+07	151551	0	0.00076				39.88		45.1								#VALUE!	0.000666679	0.00529428	Medium		High
	SFEWLSQMR	6	1	1	Q14204		1183.56			1.62587e+07	0	1.87129e+07	0	3.05375e+07	0	2.39316e+07	0	2.75307e+07	0	1.40921e+07	0	0	0.006252				47.04										-39.58	0.00122095	0.0015539		High	High	41.26
	DHLYGTLDPNTR	5	1	1	Q14204		1401.68			521874	0	1.10982e+06	0	2.09122e+06	0	0	0	0	0	0	0	0	0.02545				0										0	0.00174978			High		38.37
	LLNTFLER	7	1	1	Q14204		1005.57			3918879	0	6.26214e+06	0	1.02987e+07	0	9.88589e+06	0	1.37056e+07	0	8.5051e+06	0	0	0.001889				42.31										-41.74	0.000445459	0.00131598	High	High	High	33.17
	TPVIDADKPVSSQLR	7	1	1	Q14204		1625.89			706211	0	2.93419e+06	0	0	0	0	0	5.28752e+06	0	3.91593e+06	424245	0	2.057e-05				0										-30.92	0.00130182			High	High	32.66
	QLQNISLAAASGGAK	8	1	1	Q14204		1428.78			299024	0	0	0	709422	0	793546	0	1.84124e+06	0	0	0	0	5.892e-06				31.91	38.67		0.0086185							-61.98	0.00158001	0.0353971	High	High	High	33.95
	INMLVIELK	2	1	1	Q14204		1072.64			3003372	0	0	0	0	0	0	0	7.06964e+06	0	0	0	0	0.002541				0										-41.75	0.000684226				High
	KYEFGESDLR	11	1	1	Q14204		1243.59			526730	0	2.41264e+06	0	4.15257e+06	0	1.75588e+06	0	4.91597e+06	419260	1.67378e+06	0	0	0.001918				32.65		12.12								#VALUE!	0.00208908	0.0408253		High	High	35.83
	NYMSNPSYNYEIVNR	6	1	1	Q14204		1863.83			4.27585e+06	0	2.32041e+06	0	4.79734e+06	0	5.39161e+06	0	8240282	0	2.97897e+06	0	0	2.986e-12				72.7										-40.34	0.00547197	9.83037e-06		High	High	18.32
	WTDENIDTVALK	5	1	1	Q14204		1404.7			2.47549e+06	0	0	0	958454	0	2.33039e+06	0	0	0	0	0	0	4.172e-06				56.69	26.46		0.237467							0	0.00424361	0.000208396
	IMFEVQDLK	5	1	1	Q14204		1122.59			7.1063e+06	0	6.55335e+06	0	1.52933e+07	0	0	0	1.53664e+07	0	1.0098e+07	0	0	0.003146				0										-47.58	0.00325242			High	High	44.13
	YPLIIDPSGQATEFIMNEYKDR	7	1	1	Q14204		2600.27			8.04342e+06	0	2.251e+06	0	9.73659e+06	0	7.65688e+06	0	1.85387e+07	0	3.63483e+06	0	0	1.085e-15				50.35										-32.04	0.0103383	0.00204488		High	High	28.43
	ALGEYLER	4	1	1	Q14204		950.494			1.99689e+06	0	0	0	8.44027e+06	0	0	0	8.32362e+06	0	7876938	0	0	0.001323				0										-55.03	0.00256143				High
	ALPDMEVVGLNFSSATTPELLLK	11	1	1	Q14204		2445.29			6.16234e+06	0	897219	0	6.66945e+06	0	5.33046e+06	0	1.27151e+07	0	2.04515e+06	0	0	4.023e-05				40.21										-37.23	0.0050702	0.00682678		High	High	16.23
	EYQTQLIQR	12	1	1	Q14204		1178.62			2.16601e+06	0	6.81517e+06	0	1.01915e+07	0	7.05838e+06	0	9.01984e+06	631037	7.62022e+06	647205	0	0.003758				59.89	38.37	32.03	0.00991895							#VALUE!	0.00547657	6.92828e-05	High	High	High	54.5
	FGNPLLVQDVESYDPVLNPVLNR	12	1	1	Q14204		2598.35			1.53768e+07	0	1.22792e+07	0	2.37968e+07	0	2.19789e+07	0	3.16732e+07	0	1.42378e+07	0	0	1.238e-05				34.54										-41.01	0.00761233	0.0328182		High	High	30.83
	DLFQVAFNR	12	1	1	Q14204		1109.57			7.6338e+06	0	2.91411e+06	0	1.43961e+07	0	1.08967e+07	0	1.58324e+07	626539	5.82841e+06	331231	0	0.002722				44.63	46.21	25.02	0.00141565							#VALUE!	0.00488191	0.00187843	High	High	High	50.06
	LGGSPFGPAGTGK	12	1	1	Q14204		1145.59			1.72399e+06	0	7.58109e+06	0	9.51663e+06	0	7.86931e+06	0	1.04807e+07	1.504e+06	6.58164e+06	744871	0	3.498e-05				44.61	21.81	48.62	0.564582							#VALUE!	0.00710634	0.00245271	High	High	High	56.1
	IAFIMDESNVLDSGFLER	13	1	1	Q14204		2056			3.18806e+07	0	1.19488e+07	0	3.50429e+07	0	1.97958e+07	0	3.97211e+07	0	1.33084e+07	0	0	3.589e-06				41.03	11.14		15.1134							-45.85	0.0176871	0.0134895		High	High	37.77
	LYQEMFAWK	6	1	1	Q14204		1215.59			3.24472e+06	0	1.01063e+06	0	3.24617e+06	0	4.03241e+06	0	5.92563e+06	0	2.02463e+06	0	0	0.002375				48.62										-40.19	0.00893907	0.000963203		High	High	40.16
	EQPWVSVQPR	12	1	1	Q14204		1225.63			6.71624e+06	0	7.82253e+06	0	1.19443e+07	0	9.93489e+06	0	1.66244e+07	361115	6.86767e+06	207855	0	0.001459				40.21	15.17	29.85	1.88079							#VALUE!	0.00837982	0.00537377	High	High	High	34.4
	VTDFGDKVEDPTFLNQLQSGVNR	6	1	1	Q14204		2579.27			1.54017e+07	0	1.52304e+07	0	1.82321e+07	0	1.92956e+07	0	2.72706e+07	0	1.17599e+07	0	0	8.525e-09				50.3										-44.62	0.0255352	0.00186324		High	High	33.35
	LDMEIER	6	1	1	Q14204		905.439			1.52141e+06	0	4.9535e+06	0	8.21303e+06	0	6.97677e+06	0	9.35706e+06	0	5.09339e+06	0	0	0.004474				38.8										-33.58	0.00682332	0.00596511		High	High	35.87
	SLLQALNEVK	9	1	1	Q14204		1114.65			1.22334e+07	0	1.66532e+07	0	2.26806e+07	0	1.6724e+07	0	2.97227e+07	1.58858e+06	0	0	0	0.0005175				54.6	48.37	27.61	0.000501406							#VALUE!	0.00538821	0.000115463		High	High	45.77
	ETVDQVEELR	5	1	1	Q14204		1217.6			173141	0	0	0	704708	0	635860	0	1.29372e+06	0	392766	0	0	0.0001862				31.18										-51.42	0.0130527	0.068549			High
	QNLDALLNQLK	11	1	1	Q14204		1269.72			1.05124e+07	0	1.8246e+07	0	1.94915e+07	0	1.81703e+07	0	4.61837e+07	1.33608e+06	1.63081e+07	714616	0	0.001695				36.22		39.93								#VALUE!	0.00873261	0.0121659	High	High	High	31.51
	REEFVQWVELLPDTQTPSWLGLPNNAER	5	1	1	Q14204		3324.66			8.25878e+06	0	0	0	1.20132e+07	0	6.39357e+06	0	1.41504e+07	0	5.40803e+06	0	0	2.576e-07				58.19										-51.57	0.0789722	0.000282702			High
	LVPLLLEDGGEAPAALEAALEEK	5	1	1	Q14204		2348.25			1.53479e+06	0	680458	0	0	0	900036	0	3.48475e+06	0	615315	0	0	8.308e-06				13.22										-14.22	0.0302543	3.0706		High	High	21.15
	YTGEDFDEDLR	10	1	1	Q14204		1359.57			4.92862e+06	0	6.20107e+06	0	1.38374e+07	0	8.65559e+06	0	1.64051e+07	0	6.90281e+06	0	0	1.207e-05				44.86	16.67		1.7233							-51.61	0.0376102	0.00226489	High	High	High	49.12
	VPQIEVETHK	8	1	1	Q14204		1179.64			618113	0	1.11405e+06	0	1.05248e+06	0	1.09863e+06	0	1.36879e+06	218702	974519	0	0	0.001242				47.44		11.24								#VALUE!	0.0243725	0.000785214	High	High	High	29.77
	VWEQIDQMK	6	1	1	Q14204		1176.57			5256537	0	9.4249e+06	0	1.44294e+07	0	1.29408e+07	0	1.48071e+07	0	8.08381e+06	0	0	0.006286				32.09										-33.18	0.0584018	0.0597622		High	High	35.28
	VMSQEIQEQLHK	7	1	1	Q14204		1469.74			295587	0	344502	0	442435	0	250899	0	3263863	0	2.78072e+06	0	0	0.02185				17.12										-10.02	0.0601341	1.92148		High	High	25.81
	FYFVGDEDLLEIIGNSK	4	1	1	Q14204	N15(Deamidated)	1959.95			2.72191e+06	0	0	0	3.34696e+06	0	1.52646e+06	0	2.28915e+06	0	0	0	0	8.694e-10				72.83										-36.22	0.100982	8.17755e-06			High
	GVWSELSK	6	1	1	Q14204		905.472			2.14174e+06	0	4.99152e+06	0	7.0534e+06	0	5.78393e+06	0	8.80491e+06	0	5.06689e+06	0	0	0.002858				41.66										-33.69	0.0406886	0.00413497		High	High	32.14
	QWIVFDGDVDPEWVENLNSVLDDNK	4	1	1	Q14204		2946.38			1.03599e+07	0	0	0	7.04554e+06	0	1.57571e+06	0	3.16067e+06	0	0	0	0	2.631e-07				21.69										-21.5	0.221886	2.23859			High
	EVWNTYELDLVNYQNK	8	1	1	Q14204		2027.97			1.31027e+07	0	3.66741e+06	0	1.45985e+07	0	1.05391e+07	0	1.98864e+07	0	4.70261e+06	0	0	0.0005609				19.94										-26.11	0.159561	1.92288		High	High	21.8
	TSFLDDAFRK	11	1	1	Q14204		1199.61			1.02558e+06	0	4.26714e+06	0	5.22849e+06	0	5.2589e+06	0	4.5827e+06	511647	3.77002e+06	0	0	0.01156				25.36		34.48								#VALUE!	0.0495176	0.142625	High	High	High	34.91
	TTDLLTDWEK	7	1	1	Q14204		1221.6			2.38556e+06	0	1.19583e+06	0	4.2384e+06	0	3.26026e+06	0	0	0	2.51773e+06	0	0	0.001502				29.38										0	0.0669944	0.0907191	High	High		19.55
	VAAPDVVVPTLDTVR	9	1	1	Q14204		1551.87			7642802	0	4.87525e+06	0	1.21982e+07	0	1.02465e+07	0	1.93261e+07	0	4.71951e+06	0	0	0.0002659				29.7										-37.83	0.0280858	0.0318777	High	High	High	19.85
	EVQALIAEGIALVWESYK	9	1	1	Q14204		2019.08			7.82027e+06	0	291251	0	6.59747e+06	0	2.9366e+06	0	4.11153e+06	0	1.13862e+06	0	0	8.121e-07				29.23										-63.56	0.0550865	0.0701468		High	High	12.92
	LAETVFNFQEK	12	1	1	Q14204		1325.67			4.13572e+06	0	1.33445e+06	0	4.20795e+06	0	4.83533e+06	0	1.21133e+07	344603	2.57794e+06	269898	0	0.0005175				34.62	15.07	15.53	2.35246							#VALUE!	0.0684695	0.0231591	High	High	High	23.08
	TEYLSNADER	11	1	1	Q14204		1197.54			894110	0	5.98541e+06	0	9.84397e+06	0	7.56508e+06	0	1.1552e+07	982861	6.05915e+06	0	0	0.0005175				49.49	26.38	29.34	0.23164							#VALUE!	0.0790549	0.000867633	High	High	High	50.19
	NLHVVFTMNPSSEGLKDR	3	1	1	Q14204		2044.02			1.62842e+06	0	0	0	0	0	2.17566e+06	0	3.50465e+06	0	0	0	0	3.178e-05				20.58										-20.74	0.164173	1.18079			High
	KLVPLLLEDGGEAPAALEAALEEK	6	1	1	Q14204		2476.35			3.2173e+06	0	3.42491e+06	0	1.70886e+06	0	0	0	1.1348e+07	0	2.75239e+06	0	0	2.866e-05				0										-72.68	0.0342456			High	High	31.59
	SNSLAFIK	4	1	1	Q14204		879.493			435365	0	0	0	0	0	0	0	1.98431e+06	0	1.55037e+06	0	0	0.003373				0										-34.52	0.0290709		Medium		High
	NVHLAPGWLMQLEK	6	1	1	Q14204		1635.87			7.94855e+06	0	1.37157e+07	0	1.56236e+07	0	1.19441e+07	0	2.00811e+07	0	1.07717e+07	0	0	5.184e-08				35.45										-26.74	0.116719	0.023022		High	High	26.29
	EGTEAWEAAMK	6	1	1	Q14204		1222.54			1.73182e+06	0	1.68707e+06	0	4.42661e+06	0	3.42005e+06	0	6.24593e+06	0	2.27981e+06	0	0	0.0001221				25.93										-28.54	0.171048	0.163883		High	High	34.57
	AATSPALFNR	12	1	1	Q14204		1047.56			642283	0	1.55227e+06	0	2.96544e+06	0	2.70792e+06	0	5.76387e+06	1.47411e+06	1.92175e+06	873114	0	0.0005991				31.1	23.92	47.15	0.261147							#VALUE!	0.0721438	0.0289928	High	High	High	46.08
	TSFLDDAFR	5	1	1	Q14204		1071.51			3.92513e+06	0	0	0	5.39496e+06	0	5.80099e+06	0	1.47383e+07	0	3.23861e+06	0	0	0.0009486				33.7										-47.61	0.126456	0.0235472			High
	WFTSQVIR	6	1	1	Q14204		1036.56			5.68315e+06	0	7.63243e+06	0	1.47759e+07	0	1.17536e+07	0	1.75517e+07	0	8.1501e+06	0	0	0.00558				25.85										-20.85	0.0803876	0.0777448		High	High	20.19
	KLEHLITELVHQR	3	1	1	Q14204		1615.93			249775	0	0	0	0	0	0	0	2.98604e+06	0	2.7987e+06	0	0	2.773e-06				0										-42.7	0.0446396				High
	EFGPVVIDYGK	5	1	1	Q14204		1223.63			3.8729e+06	0	0	0	7.03439e+06	0	5.98613e+06	0	9.24913e+06	0	5.24748e+06	0	0	0.00513				16.71										-28.19	0.299402	1.58805			High
	VSPDMAIFITMNPGYAGR	3	1	1	Q14204		1939.94			1.64388e+06	0	0	0	1.53994e+06	0	876046	0	0	0	0	0	0	0.004766				14.34										0	0.618324	6.03547
	AVDDLNLHSYSNLPIWVNK	7	1	1	Q14204		2198.12			9.9802e+06	0	8.983e+06	0	1.76175e+07	0	1.16001e+07	0	2.36471e+07	0	9.34255e+06	0	0	0.000141				24.23										-28.56	0.646873	0.456862		High	High	33.99
	KYTGEDFDEDLR	3	1	1	Q14204		1487.66			875768	0	0	0	0	0	1.7913e+06	0	2.21105e+06	0	0	0	0	0.0002394				17.64										-15.86	0.720151	1.81054			High
	ALEHAFQLEHIMDLTR	10	1	1	Q14204		1923.97			4.62529e+06	0	5.7862e+06	0	9.53463e+06	0	8.48582e+06	0	2.19647e+07	0	8.61023e+06	0	0	6.198e-14				29.33										-18.15	1.34962	0.144743		High	High	21.43
	NEAIVKDVLLVAQGEMALEEFLK	2	1	1	Q14204		2559.37			0	0	0	0	2.01831e+06	0	0	0	0	0	0	0	0	0.003398				0										0	0.702822
	DAATIMQPYFTSNGLVTK	3	1	1	Q14204		1956.97			2.87608e+06	0	0	0	0	0	3.06473e+06	0	0	0	1.86876e+06	0	0	0.001635				16.62										0	2.31236	3.2339
	ILDDDTIITTLENLKR	7	1	1	Q14204		1873.03			1.19073e+07	0	3.70368e+07	0	1.52291e+07	0	1.5317e+07	0	4.89436e+06	0	1.48994e+07	0	0	0.0261				13.56										-40.35	0.781648	2.00452		High	High	64.86
	DPASGTALQEISFWLNLER	1	1	1	Q14204		2147.08			693026	0	0	0	0	0	0	0	0	0	0	0	0	0.003037				0										0	2.73211
	LEGVEGVAHIIDPK	5	1	1	Q14204		1476.81			3.92111e+06	0	4.72016e+06	0	0	0	5.64189e+06	0	9.06157e+06	0	0	0	0	0.000953				22.74										-47.24	1.10093	0.216834		High	High	15.57
	GIFEALRPLETLPVEGLIR	5	1	1	Q14204		2123.22			2.78011e+07	0	3.57552e+07	0	0	0	0	0	5.17069e+07	0	0	0	0	0.007542				0										-21.92	0.290709			High	High	16.25
	VAEVLFDAADANAIEEVNLAYENVK	6	1	1	Q14204		2707.35			3.51176e+06	0	1.02586e+06	0	4.14298e+06	0	2.88932e+06	0	6.51902e+06	0	1.48964e+06	0	0	2.422e-13				50.42										-59.57	4.88047	0.00173076		High	High	23.63
	RQWIVFDGDVDPEWVENLNSVLDDNK	4	1	1	Q14204		3102.48			4.24306e+06	0	0	0	3.55866e+06	0	0	0	2.3115e+06	0	0	0	0	8.913e-05				0										-50.66	12.9289				High
	GKEDEGEEAASPMLQIQR	4	1	1	Q14204		1987.94			893224	0	0	0	0	0	2.14114e+06	0	6.07505e+06	0	2.78564e+06	0	0	0.001374				29.41										-16.07	11.1835	0.223146			High
	AWTQVLLGQAEDKAEVDMDTDAPQVSHKPGGEPK	3	1	1	Q14204		3647.77			7.36562e+06	0	0	0	1.01484e+07	0	8.49858e+06	0	0	0	0	0	0	0.0006085				16.91										0	20.4094	5.38696
	RSELEEQQMHLNVGLR	5	1	1	Q14204		1938.98			0	0	3.8852e+06	0	3.32983e+06	0	3.43785e+06	0	0	0	3.64701e+06	0	0	5.652e-07				28.7										0	12.0971	0.163562		High		23.4
	SSLQSQCLNEVLK	6	1	1	Q14204	C7(Carbamidomethyl)	1505.76			0	0	0	0	0	0	0	0	0	744239	0	287881	0	0.001163				0	23.01	39.74	0.560039							#VALUE!			High
	QYASYEFVQR	1	1	1	Q14204		1290.61			0	0	0	0	0	0	0	0	0	0	0	0	0	0.0008633				0										0			High
	TPNGVVLAPVQLGK	7	1	1	Q14204		1392.82			0	0	0	0	0	0	0	0	2.3579e+06	1.36299e+06	0	939046	0	0.005221				0	57.47	42.69	1.38772e-05							#VALUE!			High		High
	IQFVGACNPPTDPGR	5	1	1	Q14204	C7(Carbamidomethyl)	1628.78			0	0	0	0	0	0	0	0	0	692377	0	202679	0	7.631e-07				0	25.64	43.87	0.412349							#VALUE!			High
	TMTLFSALR	6	1	1	Q14204	M2(Oxidation)	1055.55			0	0	0	0	0	0	0	0	0	625157	0	446521	0	0.001466				0	32.21	28.89	0.0241672							#VALUE!			High
	AELGEYIR	8	1	1	Q14204		950.494			0	0	6.76999e+06	0	1.42231e+08	0	1.0325e+07	0	0	504504	0	398851	0	0.05762				30.13	29.89	26.03	0.0534365							#VALUE!		0.0481373	High	High		32.8
	MVVLSLPR	5	1	1	Q14204		914.549			0	0	0	0	0	0	0	0	2.9975e+06	138832	0	145141	0	0.00215				0		25.85								#VALUE!			High		High
	QNISPDKIPWSALK	4	1	1	Q14204		1596.87			0	0	6.72961e+06	0	7.09209e+06	0	0	0	0	0	0	0	0	0.001307				0										0			High	Medium		11.63
	SACDTVDTWLDDTAK	2	1	1	Q14204	C3(Carbamidomethyl)	1697.73			0	0	0	0	0	0	0	0	0	283467	0	0	0	0.0003468				0		34.29								#VALUE!			High
	GWENHVEGQK	4	1	1	Q14204		1183.55			0	0	937712	0	0	0	795108	0	1.49208e+06	0	1.72541e+06	0	0	0.01773				33.18										-42.97		0.0344041		High	High	35.48
	ANEVEQMIR	4	1	1	Q14204		1089.54			0	0	8.80651e+06	0	1.13237e+07	0	0	0	1.06639e+07	0	8.71749e+06	0	0	0.002268				0										-32.43				High	High	35.04
	EGLMLDSHEELYK	3	1	1	Q14204		1563.74			0	0	7.64332e+06	0	1.00211e+07	0	0	0	0	0	8.41272e+06	0	0	0.006145				0										0				High		15.05
	QMVEHGGFYR	6	1	1	Q14204		1223.56			0	0	4.20211e+06	0	4.39907e+06	0	2.98571e+06	0	4.01657e+06	0	3.5476e+06	0	0	0.001737				22.27										-17.17		0.49954		High	High	13.52
	VDNEFDQR	7	1	1	Q14204		1022.45			0	0	0	0	0	0	0	0	3.0501e+06	712081	1.66489e+06	499414	0	0.001704				0	49.82	36.67	0.00043621							#VALUE!					High
	YKEEYAVLISEAQAIK	2	1	1	Q14204		1854.98			0	0	0	0	0	0	0	0	0	0	0	0	0	0.0005778				0										-12.1					High
	NVAQYNANHPDFPMQIEQLER	2	1	1	Q14204		2514.18			0	0	0	0	1.1578e+07	0	9.74035e+06	0	0	0	0	0	0	0.000511				14.1										0		10.1482
	SELEEQQMHLNVGLR	3	1	1	Q14204		1782.88			0	0	0	0	5396350	0	5.99393e+06	0	0	0	3.9924e+06	0	0	0.0005561				11.94										0		9.54484
	EEFVQWVELLPDTQTPSWLGLPNNAER	2	1	1	Q14204		3168.56			0	0	0	0	6.5986e+06	0	0	0	3.76687e+06	0	0	0	0	0.006066				0										-11.48					High
	EVDGLDVSK	1	1	1	Q14204		961.482			0	0	0	0	0	0	1.58613e+06	0	0	0	0	0	0	0.001515				29.87										0		0.0883556
	DVLLVAQGEMALEEFLK	1	1	1	Q14204	M10(Oxidation)	1921			0	0	0	0	0	0	261217	0	0	0	0	0	0	0.0009934				18.31										0		1.25878
	DSAIQQQVANLQMK	1	1	1	Q14204		1573.8			0	0	0	0	0	0	0	0	7.12388e+06	0	0	0	0	6.882e-05				0										-59.38					High
	NTISLLVAGLK	1	1	1	Q14204		1128.7			0	0	0	0	0	0	0	0	5.37121e+06	0	0	0	0	4.441e-05				0										-59.18					High
	VLQLYQITQINHGLMMVGPSGSGK	1	1	1	Q14204		2571.34			0	0	0	0	0	0	0	0	8.09429e+06	0	0	0	0	3.14e-06				0										-34.43					High
	WQALLVQIR	1	1	1	Q14204		1126.67			0	0	0	0	0	0	0	0	3.40639e+06	0	0	0	0	0.0004863				0										-27.52					High
	MDLEKPNYIVPDYMPVVYDK	1	1	1	Q14204		2429.18			0	0	0	0	0	0	0	0	4.33182e+06	0	0	0	0	0.003301				0										-24.22					High
	NLHVVFTMNPSSEGLK	1	1	1	Q14204		1772.9			0	0	0	0	0	0	0	0	3.21684e+06	0	0	0	0	0.006495				0										-20.35					High
	HVPVVYVDYPGPASLTQIYGTFNR	1	1	1	Q14204		2693.36			0	0	0	0	0	0	0	0	5.4931e+06	0	0	0	0	0.001786				0										-13.84					High
	DLEASIAR	6	1	1	Q14204		874.464			1.52894e+06	0	4.60693e+06	0	8.02353e+06	0	7.11069e+06	0	1.00019e+07	0	4.32182e+06	0	0.001	0.01772				33.13										-34.11	0.00362422	0.0343403		High	High	37.57
	GWDDLFNK	12	1	1	Q14204		994.463			1.02438e+07	0	1.15293e+07	0	2.28688e+07	0	1.99756e+07	0	2.19605e+07	505915	9.03313e+06	438390	0.001	0.005402				37.97	20.18	26.74	0.492173							#VALUE!	0.00719741	0.00695005	Medium	High	High	38.06
	LFLTMEINPK	6	1	1	Q14204		1205.66			1.26027e+07	0	8.82589e+06	0	1.57715e+07	0	1.15943e+07	0	1.76202e+07	0	7.78812e+06	0	0.001	0.01951				43.92										-39.03	0.00991185	0.00232356		High	High	44.39
	IFTIESTR	12	1	1	Q14204		966.526			2.08447e+06	0	5.67287e+06	0	6.02298e+06	0	6.75926e+06	0	9.07123e+06	850450	5.54626e+06	513725	0.001	0.01232				30.86	29.38	27.33	0.0331041							#VALUE!	0.0169821	0.0225597	High	High	High	27.82
	IFVFEPPPGVK	10	1	1	Q14204		1229.69			1.80748e+07	0	17852004	0	2.73891e+07	0	2.57497e+07	0	2.96161e+07	2.00219e+06	1.70396e+07	0	0.001	0.01143				33.61		16.05								#VALUE!	0.135894	0.0161139	Low	Medium	High	24.27
	DYIPVDQEELR	7	1	1	Q14204		1376.67			5.5841e+06	0	3.2551e+06	0	8.55463e+06	0	5.86428e+06	0	1.65742e+07	0	0	0	0.001	0.01274				19.86										-26.97	2.15838	1.11022		High	High	22.42
	DLSSQLLK	9	1	1	Q14204		903.513			0	0	5.8173e+06	0	9.02205e+06	0	10658802	0	0	593671	0	213175	0.001	0.004825				36.79	30.84	19.3	0.0481709							#VALUE!		0.0116642	High	High		23.1
	LQGEFQLR	10	1	1	Q14204		990.537			0	0	9.74568e+06	0	1.12876e+07	0	9.37837e+06	0	0	843914	7035091	492834	0.001	0.005124				30.08	30.88	19.85	0.033439							#VALUE!		0.0386318	High	High		23.75
	VQVALEELQDLKGVWSELSK	1	1	1	Q14204		2271.22			0	0	1.99238e+06	0	0	0	0	0	0	0	0	0	0.001	0.04014				0										0				High		11.47
	IMFEVQDLK	4	1	1	Q14204	M2(Oxidation)	1138.58			0	0	0	0	0	0	0	0	0	0	0	0	0.001	0.06585				0	33.68		0.040455							0
	QALETVNDYNPLMK	3	1	1	Q14204	M13(Oxidation)	1651.8			0	0	0	0	0	0	0	0	0	294669	0	0	0.001	0.004614				0	15.02	14.79	5.18119							#VALUE!
	NYMSNPSYNYEIVNR	1	1	1	Q14204	M3(Oxidation)	1879.83			0	0	0	0	0	0	0	0	0	0	0	0	0.001	0.06833				0	14.09		8.87508							0
	TSAPITCELLNK	3	1	1	Q14204	C7(Carbamidomethyl)	1346.7			0	0	0	0	0	0	0	0	0	381803	0	0	0.001	0.005796				0	13.05	15.37	4.72412							#VALUE!
	AWTQVLLGQAEDKAEVDMDTDAPQVSHKPGGEPK	2	1	1	Q14204	Q24(Deamidated)	3648.77			0	0	0	0	0	0	0	0	0	0	0	0	0.001	0.004525				14.79										0		9.44406
	MQMLEDEDDLAYAETEKK	1	1	1	Q14204		2158.95			0	0	0	0	0	0	0	0	1.42458e+06	0	0	0	0.001	0.01472				0										-19.46					High
	TKPVTGNLRPEEALQALTIYEGK	1	1	1	Q14204		2528.38			0	0	0	0	0	0	0	0	3.26585e+06	0	0	0	0.001	0.01266				0										-16.51					High
	LLTLPNGER	6	1	1	Q14204		1012.58			1.35486e+06	0	3.75161e+06	0	4.14849e+06	0	4.47177e+06	0	6.53339e+06	0	2.27393e+06	0	0.002	0.01427				22.99										-27.7	0.0530667	0.143921		Medium	High	25.2
	TFSEILNR	3	1	1	Q14204		979.52			2.05742e+06	0	1.50662e+06	0	1.97625e+06	0	0	0	0	0	0	0	0.002	0.0668				0										0	0.101788			High		26.26
	SVLVSAGNVK	6	1	1	Q14204		973.567			744137	0	0	0	0	0	2.11488e+06	0	4.43782e+06	0	2784283	246343	0.002	0.03709				19.7										-18.92	0.512713	0.346636	High		High
	YAPLGWSK	8	1	1	Q14204		921.483			1.11223e+06	0	4.07613e+06	0	5.23466e+06	0	3.90299e+06	0	5.66907e+06	525382	0	0	0.002	0.06793				25.39		11.49								#VALUE!	2.04542	0.127479	Medium	High	High	21.95
	LLTLPNGER	7	1	1	Q14204	N6(Deamidated)	1013.56			2.57333e+06	0	2361838	0	4.98159e+06	0	5.40005e+06	0	8.54089e+06	0	3.50687e+06	0	0.003	0.04587				21.48										-24.86	0.0263544	0.291953	High	Medium	High	18.67
	HLLPVETQR	8	1	1	Q14204		1092.62			1.28263e+06	0	3.87428e+06	0	5.149e+06	0	4.47718e+06	0	5.75226e+06	0	3.96965e+06	0	0.003	0.04907				27.22										-26.4	0.104432	0.0454261	Medium	Medium	High	24.93
	DLPPVSGSIIWAK	5	1	1	Q14204		1382.77			1.06138e+07	0	8.76596e+06	0	1.62159e+07	0	1.31244e+07	0	1.60149e+07	0	0	0	0.003	0.0454				17.93										-21.85	0.97299	0.554867		Medium	High	11.48
	TPNGVVLAPVQLGK	5	1	1	Q14204	N3(Deamidated)	1393.8			0	0	0	0	0	0	0	0	0	565549	0	441670	0.003	0.06627				0		16.08								#VALUE!			High
	NLESALR	6	1	1	Q14204		802.442			527963	0	4.31109e+06	0	5.29818e+06	0	3.834e+06	0	4.53633e+06	0	3.0232e+06	0	0.004	0.07798				17.81										-16.55	0.548461	1.47281		Medium	High	21.73
	LLLIQAFRPDR	3	1	1	Q14204		1341.8			2.49101e+06	0	0	0	6.91717e+06	0	0	0	7.71122e+06	0	0	0	0.004	0.07658				0										-11.54	0.469223				Medium
	EGEEVMFK	5	1	1	Q14204		968.439			530135	0	0	0	4.97051e+06	0	3.88413e+06	0	4.29456e+06	0	1.74434e+06	0	0.004	0.06207				14.18										-11.83	2.27466	3.93403			Low
	TFSSIPVSR	7	1	1	Q14204		993.536			0	0	0	0	0	0	0	0	5.79178e+06	857283	0	497576	0.004	0.0774				0	21.61	16.94	0.296803							#VALUE!			Low		High
	VNFLPEIITLSK	3	1	1	Q14204		1373.8			0	0	0	0	0	0	0	0	2.07347e+06	0	0	0	0.004	0.06009				0										-10.21					High
	LDPYVQR	1	1	1	Q14204		890.473			0	0	0	0	0	0	0	0	3.90701e+06	0	0	0	0.004	0.07539				0										-25.7					High
	LVQTPLTDR	10	1	1	Q14204		1042.59			1.40146e+06	0	2.25222e+06	0	3.89801e+06	0	3.00109e+06	0	6.88133e+06	1.08207e+06	3.10207e+06	0	0.005	0.098				22.82	17.9	15.57	0.733869							#VALUE!	0.904652	0.228287	Medium	Medium	High	12.23
	DYIPVDQEELRDYVK	3	1	1	Q14204		1881.92			1.05152e+06	0	0	0	1.37613e+06	0	1.22513e+06	0	0	0	0	0	0.005	0.07752				18.57										0	5.10985	2.1023
	MVVLSLPR	2	1	1	Q14204	M1(Oxidation)	930.541			0	0	0	0	0	0	0	0	0	267091	0	0	0.005	0.02911				0		10.73								#VALUE!
	SMANPPAAVK	4	1	1	Q14204		985.514			0	0	0	0	294911	0	224522	0	980945	0	0	0	0.006	0.06757				22.31										-19.11		0.261139			Medium
	IPWSALK	3	1	1	Q14204		814.482			0	0	0	0	2.2059e+06	0	1.88733e+06	0	4.48318e+06	0	0	0	0.006	0.06941				23.92										-17.03		0.245333			Low
	AHQANQLYPFAISLIESVR	1	1	1	Q14204		2157.14			0	0	0	0	0	0	0	0	2.12265e+06	0	0	0	0.006	0.1088				0										-10.35					High
	AEVDMDTDAPQVSHKPGGEPK	1	1	1	Q14204		2208.02			0	0	54482.8	0	0	0	0	0	0	0	0	0	0.007	0.1423				0										0				High		11.32
	ANEVEQMIR	2	1	1	Q14204	M7(Oxidation)	1105.53			0	0	0	0	0	0	0	0	0	0	0	0	0.007	0.06102				0										0
	TPVSITEHPK	2	1	1	Q14204		1108.6			0	0	0	0	0	0	0	0	0	180036	0	106561	0.007	0.04826				0		14.27								#VALUE!
	TVENIKDPLFR	1	1	1	Q14204		1331.73			445734	0	0	0	0	0	0	0	0	0	0	0	0.008	0.1428				0										0	0.305789
	GTVGEPTYDAEFQHFLR	1	1	1	Q14204		1966.92			0	0	0	0	998421	0	0	0	0	0	0	0	0.009	0.1138				0										0
	IWAHEALR	6	1	1	Q14204		995.543			273429	0	468141	0	588323	0	357886	0	652934	0	511889	0	0.01	0.1544				18										-22.39	0.101339	0.404148		Low	Low	18.96
	REEFVQWVELLPDTQTPSWLGLPNNAER	1	1	1	Q14204	Q15(Deamidated)	3325.67			0	0	950787	0	0	0	0	0	0	0	0	0	0.01	0.1746				0										0				Medium		11.12
	QVELYR	2	1	1	Q14204		807.437			0	0	0	0	0	0	0	0	879554	200823	0	0	0.014	0.2407				0		13.1								#VALUE!					Medium
	FYFDPK	4	1	1	Q14204		816.393			0	0	0	0	6.76768e+06	0	0	0	0	442138	0	0	0.015	0.2358				0	20.88	12.25	0.298461							#VALUE!
	TDSTSDGRPAWMR	1	1	1	Q14204		1479.66			0	0	0	0	0	0	0	0	1.50592e+06	0	0	0	0.015	0.2454				0										-13.14					Medium
	IKETVDQVEELRR	2	1	1	Q14204		1614.88			408100	0	1.66547e+06	0	0	0	0	0	0	0	0	0	0.022	0.2919				0										0	0.981988			Low		12.28
	LFLTMEINPK	5	1	1	Q14204	M5(Oxidation)	1221.65			0	0	0	0	0	0	0	0	0	0	0	237000	0.024	0.1977				0	10.93		5.88878							0			Medium
	VPVNLLR	10	1	1	Q14204		810.52			1.34272e+06	0	0	0	5.98875e+06	0	5.55824e+06	0	8.71695e+06	1.21009e+06	0	858339	0.027	0.1442				27.12	28.5	30.43	0.00247194							#VALUE!	0.0104001	0.00339655	Medium		Low
	SSLQSQCLNEVLK	1	1	1	Q14204		1448.74			0	0	0	0	0	0	0	0	0	0	806180	0	0.027	0.3528				0										0
	LSCLPAFK	2	1	1	Q14204	C3(Carbamidomethyl)	935.501			0	0	0	0	0	0	0	0	0	249741	0	0	0.03	0.2459				0		10.37								#VALUE!			Medium
	LSLPPNVR	1	1	1	Q14204		895.536			0	0	0	0	0	0	0	0	0	0	0	0	0.032	0.4038				0										0
	HFPNIDR	4	1	1	Q14204		898.453			454529	0	0	0	1.88965e+06	0	1.3188e+06	0	0	0	0	0	0.035	0.4175				12.69										-12.08	1.1878	0.947355			Low
	SFDSEFK	6	1	1	Q14204		859.382			489288	0	241379	0	4.69209e+06	0	2.49667e+06	0	4.47154e+06	0	2.04953e+06	0	0.036	0.5139				11.47										-19.21	0.0537372	1.4364		Low	Medium	12.17
	SIPLDEGEDEAQRR	2	1	1	Q14204		1614.77			0	0	0	0	628361	0	324889	0	0	0	0	0	0.158	1				13.14										0		6.61206
	RVEDVLGK	3	1	1	Q14204		915.525			0	0	0	0	0	0	0	0	0	212711	0	207059	0.245	0.7266				0		17.51								#VALUE!
	TFSEILNRVQK	1	1	1	Q14204	T1(Phospho); K11(Acetyl)	1456.72	0.5	T(1): 50.0; S(3): 50.0	0	0	0	0	0	0	0	0	93111.7	0	0	0	0.383	1				-65.589										-14.8					Low
	INMLVIELK	1	1	1	Q14204	M3(Oxidation)	1088.64			0	0	1.53277e+06	0	0	0	0	0	0	0	0	0	0.433	1				0										0				Low		11.66
	LEERMLSAVSQQVQCIQEALR	2	1	1	Q14204	S7(Phospho)	2511.23	0.908298	S(7): 90.8; S(10): 9.2	3.41579e+06	0	0	0	0	0	0	0	0	0	0	0	0.632	1				-105.367										0	13.266
	QQEVIADKQMSVK	2	1	1	Q14204	Q2(Deamidated); K8(Acetyl); Q9(Deamidated); S11(Phospho); K13(Acetyl)	1669.75	1	S(11): 100.0	8.07578e+06	0	0	0	0	0	0	0	0	0	0	0	0.734	1				-45.0718										0	6.2004
	VQSKVNLK	2	1	1	Q14204	Q2(Deamidated); S3(Phospho); N6(Deamidated)	997.502	1	S(3): 100.0	0	0	0	0	0	0	0	0	0	0	0	0	0.845	1				-89.2363	11.26		4.50398							0			Low
	QYVAQANSWSLEELCLEVNVTTSQGATLDACSFGVTGLK	8	1	1	Q14204	Q1(Deamidated); N-Term(Acetyl); S8(Phospho); S10(Phospho); N19(Deamidated); T21(Phospho); Q24(Deamidated); T27(Phospho); C31(Carbamidomethyl); S32(Phospho); T36(Phospho); K39(Acetyl)	4756.76		Too many NL-allowing PTMs	0	0	0	0	0	0	0	0	0	0	0	0	0.856	1				0										0
	CLGSLFSMLHQACRNVAQYNANHPDFPMQIEQLERYIQR	3	1	1	Q14204	N-Term(Acetyl); S4(Phospho); M8(Oxidation); N20(Deamidated); N22(Deamidated); Q29(Deamidated); Q32(Deamidated); Q38(Deamidated)	4764.14		Too many NL-allowing PTMs	0	0	0	0	0	0	0	0	0	0	0	0	0.868	1				0										0			Low
	LMHVAYEEFEKVMVACFEVFQTWDDEYEKLQVLLR	2	1	1	Q14204	N-Term(Acetyl); C16(Carbamidomethyl); K29(Acetyl); Q31(Deamidated)	4480.11			0	0	0	0	0	0	0	0	0	0	0	0	0.868	1				0										0
	LLKGYMK	6	1	1	Q14204		852.498			2.66432e+06	0	3.77391e+06	0	7.68264e+06	0	5.71744e+06	0	6.06943e+06	0	4.93823e+06	0						19.7										-14.2	0.103999	0.169836		Low	Low	14.77
	TLINELVK	6	1	1	Q14204		929.566			2.75728e+06	0	0	0	0	0	0	0	4.62284e+06	0	5.19611e+06	0						0	16.07		0.76747							-15.13	0.467568				Low
	EYQTQLIQR	12	1	1	Q14204	Q3(Deamidated)	1179.6			3.26541e+07	0	1.50849e+08	0	3.70122e+07	0	1.19091e+07	0	0	0	8.82212e+07	1.6885e+07						23.96										0	2.66162	0.315607	Low	Low		19.5
	TGNVLKLK	1	1	1	Q14204	N-Term(Acetyl); N3(Deamidated); K6(Acetyl); K8(Acetyl)	999.572			0	0	0	0	0	0	0	0	0	0	0	0						0										0			Low
	VRGRTGNVLK	3	1	1	Q14204	T5(Phospho)	1179.63	1	T(5): 100.0	0	0	3.37347e+06	0	0	0	0	0	0	776771	0	595469						-36.4578		14.82								#VALUE!				Low		10.94
	MLSAVSQQVQCIQEALREHSNPNYDKTSAPITCELLNK	2	1	1	Q14204	M1(Oxidation); N-Term(Acetyl); S6(Phospho); Q7(Deamidated); Q8(Deamidated); Q10(Deamidated); Q13(Deamidated); S20(Phospho); N21(Deamidated); N23(Deamidated); Y24(Phospho); N37(Deamidated)	4563.87		Too many NL-allowing PTMs	0	0	0	0	0	0	0	0	0	0	0	0						0	14.38		29.5505							0
	SSLQSQCLNEVLK	2	1	1	Q14204	N-Term(Acetyl); N9(Deamidated)	1491.73			0	0	0	0	0	0	0	0	0	0	0	0						0	12.68		6.70881							0
	NYMSNPSYNYEIVNRASLACGPMVKWAIAQLNYADMLK	2	1	1	Q14204	N1(Deamidated); Y2(Phospho); C20(Carbamidomethyl); N32(Deamidated)	4478.04	0.400131	Y(2): 40.0; S(4): 17.5; S(7): 9.2; Y(8): 5.8; Y(10): 9.2; S(17): 9.2; Y(33): 9.2	0	0	0	0	0	0	0	0	0	0	0	0						-9.88346										0
	SLLQALNEVK	1	1	1	Q14204	N-Term(Acetyl)	1156.66			0	0	0	0	0	0	0	0	0	0	0	0						0										0
	ETVDQVEELRR	1	1	1	Q14204		1373.7			0	0	0	0	0	0	1.63562e+06	0	0	0	0	0						10.74										0		7.32858
	KVMSQEIQEQLHKQQEVIADK	6	1	1	Q14204	N-Term(Acetyl); K1(Acetyl); Q8(Deamidated); K13(Acetyl); Q14(Deamidated); K21(Acetyl)	2679.31			0	0	0	0	0	0	1.06547e+07	0	0	0	0	0						10.26										0		20.406
	WQALLVQIR	1	1	1	Q14204	N-Term(Acetyl); Q2(Deamidated); Q7(Deamidated)	1170.65			0	0	0	0	0	0	0	0	0	0	0	0						0										0
	RWVYLEGIFTGSADIK	2	1	1	Q14204	N-Term(Acetyl); T10(Phospho); K16(Acetyl)	2018.96	0.905464	Y(4): 0.0; T(10): 90.5; S(12): 9.5	0	0	0	0	0	0	0	0	7.0252e+06	0	0	0						-80.5034										-18.11					Low
	QLQNISLAAASGGAK	1	1	1	Q14204	Q1(Deamidated); Q3(Deamidated)	1430.75			0	0	0	0	0	0	0	0	1.68194e+06	0	0	0						0										-12.73					Low
	MVKDQQEAEKK	1	1	1	Q14204	K3(Acetyl); Q6(Deamidated)	1376.66			0	0	0	0	0	0	0	0	1.74643e+06	0	0	0						0										-11.56					Low
	IQKALGEYLER	2	1	1	Q14204		1319.73			0	0	0	0	0	0	0	0	4.91726e+07	0	1.69546e+07	0						0										-10.17					Low
	MLSAVSQQVQCIQEALR	1	1	1	Q14204	M1(Oxidation); Q7(Deamidated); Q8(Deamidated); Q10(Deamidated); Q13(Deamidated)	1923.91			0	0	0	0	0	0	0	0	0	0	1.13747e+06	0						0										0
	WVKQTNTEKK	1	1	1	Q14204	N-Term(Acetyl); K3(Acetyl); T5(Phospho); N6(Deamidated)	1426.66	0.198376	T(5): 19.8; T(7): 80.2	0	0	0	0	0	0	0	0	0	0	1.67838e+06	0						-6.95576										0
	INEWLTLVEK	1	1	1	Q14204	N2(Deamidated)	1245.68			0	0	0	0	0	0	0	0	0	0	2.5299e+06	0						0										0
O75955	Flotillin-1 OS=Homo sapiens GN=FLOT1 PE=1 SV=3 - [FLOT1_HUMAN]	56.91	1	20	21	135	protein binding	cytoplasm; membrane; vacuole; endosome; cytoskeleton; nucleus; extracellular	cell differentiation; cell organization and biogenesis; development; cell communication; regulation of biological process; response to stimulus	Pf01145	10211	6.31212e+06	0	9.39252e+06	0	1.09471e+07	0	1.57712e+07	0	1.63453e+07	2.608e+06	1.07229e+07	2.49839e+06	427	47.3256	7.48877	146.211	26	9	9	30.21	10	11	34.89	13	14	85.2294	32.32	11	11	26.93	9	10
	Sequence	# PSMs	# Proteins	# Protein Groups	Protein Group Accessions	Modifications	MH+ [Da]	phosphoRS Isoform Probability	phosphoRS Site Probabilities	A7: Area	B7: Area	C7: Area	D7: Area	E7: Area	F7: Area	G7: Area	H7: Area	I7: Area	J7: Area	K7: Area	L7: Area	q-Value	PEP															Exp Value A2	Exp Value G2	B2	C2	I2	IonScore C2
	AQQVAVQEQEIAR	14	1	1	O75955		1469.77			609224	0	2.96803e+06	0	1.22129e+06	0	1.48632e+06	0	2.60708e+06	2.7195e+06	1.93027e+06	2.3271e+06	0	0.002066															6.03005e-05	1.60174e-06	High	High	High	76.98
	TEAEIAHIALETLEGHQR	11	1	1	O75955		2018.03			1.05612e+07	0	1.1411e+07	0	12753454	0	1.20859e+07	0	2.3198e+07	0	1.63783e+07	0	0	2.179e-07															0.000808902	0.119591		High	High	57.99
	AAYDIEVNTR	10	1	1	O75955		1151.57			424747	0	3.75937e+06	0	1.40206e+06	0	0	0	2.51424e+06	729364	3.85131e+06	561166	0	0.0001283															0.00325048		High	High	High	46.07
	SPPVMVAGGR	6	1	1	O75955		970.513			299688	0	1.29823e+06	0	2.37282e+06	0	1.9405e+06	0	4.3124e+06	0	1.83609e+06	0	0	4.498e-05															0.00965167	0.00355016		High	High	33.16
	LPQVAEEISGPLTSANK	10	1	1	O75955		1753.94			2.49608e+06	0	1.77666e+06	0	0	0	1.72004e+06	0	4.41125e+06	2.22405e+06	0	2.06688e+06	0	0.001335															0.0418553	0.00829608	High	High	High	22.65
	VQVQVVER	9	1	1	O75955		956.552			278339	0	2.91973e+06	0	940723	0	989200	0	2.00521e+06	2.20349e+06	2.64709e+06	2.08911e+06	0	0.00522															0.0635612	0.0122516		High	High	38.58
	DIHDDQDYLHSLGK	9	1	1	O75955		1655.76			2.14793e+06	0	1.10948e+07	0	8.26544e+06	0	9.0892e+06	0	1.82237e+07	0	6.75537e+06	675712	0	1.977e-05															0.277177	0.504462		High	High	33.51
	ITLVSSGSGTMGAAK	10	1	1	O75955	M11(Oxidation)	1395.71			5.87904e+06	0	0	0	1.18223e+07	0	1.2732e+07	0	7.61406e+06	2.01098e+06	9.03502e+06	1.86792e+06	0	4.985e-08															6.08088	1.57404	High		Low
	VTGEVLDILTR	6	1	1	O75955		1215.69			0	0	0	0	0	0	0	0	0	2.88046e+06	0	3.07896e+06	0	0.0006208																	High
	SQLIMQAEAEAASVR	7	1	1	O75955	M5(Oxidation)	1619.8			0	0	0	0	0	0	0	0	0	1.23336e+06	0	741546	0	5.332e-06																	High
	ISLNTLTLNVK	6	1	1	O75955		1215.73			0	0	0	0	0	0	0	0	0	1.56815e+06	0	1.16096e+06	0	0.000585																	High
	VSAQYLSEIEMAK	5	1	1	O75955	M11(Oxidation)	1484.73			0	0	0	0	0	0	0	0	0	2.10967e+06	0	0	0	0.04125																	High
	FSEQVFK	7	1	1	O75955		884.451			0	0	3.94121e+06	0	0	0	0	0	0	752247	0	743755	0	0.003613																	Medium	High		28.22
	HGVPISVTGIAQVK	5	1	1	O75955		1405.81			0	0	0	0	0	0	0	0	0	425821	0	312914	0	1.949e-06																	High
	VFVLPCIQQIQR	2	1	1	O75955	C6(Carbamidomethyl)	1500.83			0	0	0	0	0	0	0	0	0	598617	0	0	0	0.0007058																	High
	SQLIMQAEAEAASVR	3	1	1	O75955		1603.81			0	0	5.67176e+06	0	0	0	0	0	4.08955e+06	0	2.3271e+06	0	0	5.869e-06																		High	High	101.94
	MRGEAEAFAIGAR	4	1	1	O75955	M1(Oxidation)	1394.68			0	0	0	0	0	0	0	0	0	777868	0	725902	0	0.0001005
	VSAQYLSEIEMAK	3	1	1	O75955		1468.74			0	0	0	0	1.35736e+06	0	0	0	3142127	0	0	0	0	0.003223																			High
	GEAEAFAIGAR	1	1	1	O75955		1091.55			0	0	0	0	0	0	0	0	0	0	0	0	0	0.0001523
	VASSDLVNMGISVVSYTLK	1	1	1	O75955		1983.04			0	0	0	0	0	0	0	0	1.00014e+06	0	0	0	0	0.004215																			High
	AIMAHMTVEEIYK	2	1	1	O75955		1535.76			0	0	0	0	0	0	0	0	1.55083e+06	0	1.749e+06	0	0	0.00597																			High
	AQQVAVQEQEIARR	2	1	1	O75955		1625.87			0	0	0	0	0	0	0	0	0	465631	0	377811	0.009	0.06405
	VQVQVVER	1	1	1	O75955	Q2(Deamidated)	957.537			0	0	0	0	0	0	2.24958e+07	0	0	0	0	0																		3.49313
	TAQVQKDAR	1	1	1	O75955	Q3(Deamidated); K6(Acetyl)	1059.55			0	0	0	0	0	0	1.89843e+06	0	0	0	0	0																		8.44301
P04075	Fructose-bisphosphate aldolase A OS=Homo sapiens GN=ALDOA PE=1 SV=2 - [ALDOA_HUMAN]	46.98	1	13	16	101	protein binding; catalytic activity; RNA binding	extracellular; nucleus; cytoplasm; cytosol; cytoskeleton; membrane; organelle lumen	transport; metabolic process; cell organization and biogenesis; coagulation; response to stimulus; regulation of biological process; cellular homeostasis	Pf00274	226	825779	0	642610	0	162099	0	3.2832e+06	0	1.69733e+06	5.56799e+06	5.09913e+06	3.45944e+06	364	39.3953	8.08936	116.212	31.32	12	16	17.03	4	4	28.85	9	14	137.255	26.65	10	14	19.23	6	10
	Sequence	# PSMs	# Proteins	# Protein Groups	Protein Group Accessions	Modifications	MH+ [Da]	phosphoRS Isoform Probability	phosphoRS Site Probabilities	A7: Area	B7: Area	C7: Area	D7: Area	E7: Area	F7: Area	G7: Area	H7: Area	I7: Area	J7: Area	K7: Area	L7: Area	q-Value	PEP															Exp Value A2	Exp Value G2	B2	C2	I2	IonScore C2
	GILAADESTGSIAK	10	1	1	P04075		1332.7			645623	0	1.21269e+06	0	0	0	3.12172e+06	0	2.11269e+06	6.09784e+06	2.34263e+06	4.88673e+06	0	4.352e-05															0.0012633	0.00240979	High	High	High	47.66
	LQSIGTENTEENR	10	1	1	P04075		1490.71			0	0	75885.2	0	162099	0	170819	0	217822	524983	0	425001	0	2.022e-06																0.00071915	High	High	High	21.65
	ALANSLACQGK	6	1	1	P04075	C8(Carbamidomethyl)	1132.58			0	0	0	0	0	0	0	0	0	4.06129e+06	0	2.8181e+06	0	0.001579																	High
	RLQSIGTENTEENRR	6	1	1	P04075		1802.91			0	0	0	0	0	0	0	0	0	3.66919e+06	0	2.2005e+06	0	0.05562																	High
	GVVPLAGTNGETTTQGLDGLSER	8	1	1	P04075		2272.14			0	0	0	0	0	0	0	0	0	1.78533e+06	0	1.56541e+06	0	4.053e-07																	High
	ADDGRPFPQVIK	12	1	1	P04075		1342.71			0	0	0	0	0	0	0	0	0	4.30197e+06	0	2.67348e+06	0	4.204e-06																	High
	VDKGVVPLAGTNGETTTQGLDGLSER	4	1	1	P04075		2614.33			0	0	0	0	0	0	0	0	0	1.11783e+06	0	0	0	0.0002218																	High
	PYQYPALTPEQK	6	1	1	P04075		1434.73			0	0	0	0	0	0	1.42528e+06	0	0	1.09962e+06	976728	0	0	4.098e-05																8.14932e-05	High
	LQSIGTENTEENRR	6	1	1	P04075		1646.81			0	0	639256	0	0	0	0	0	0	6.30417e+06	0	0	0	0.002011																	High	Medium		15.62
	GVVPLAGTNGETTTQGLDGLSER	15	1	1	P04075	Q15(Deamidated)	2273.12			0	0	0	0	0	0	0	0	0	860131	0	386030	0	0.002199																	High
	QLLLTADDR	5	1	1	P04075		1044.57			0	0	0	0	0	0	0	0	0	1.3158e+06	0	1.11471e+06	0	0.05468
	IGEHTPSALAIMENANVLAR	2	1	1	P04075		2107.1			0	0	0	0	0	0	1.64608e+06	0	2.76148e+06	0	0	0	0	3.516e-05																0.0343023			High
	PYQYPALTPEQKK	1	1	1	P04075		1562.82			0	0	0	0	0	0	0	0	0	0	0	932164	0.003	0.06873
	ELSDIAHR	2	1	1	P04075		940.484			0	0	0	0	0	0	0	0	0	0	0	175666	0.014	0.2207
	GGVVGIKVDK	3	1	1	P04075		971.588			0	0	0	0	0	0	0	0	0	467760	0	0	0.137	0.7918																	Low
	ALQASALK	4	1	1	P04075	N-Term(Acetyl); S5(Phospho)	923.466	1	S(5): 100.0	1.00593e+06	0	0	0	0	0	5.08179e+06	0	0	0	6.64471e+06	0	0.59	1															2.53056	5.55202		Low		17.27
	ALSDHHIYLEGTLLKPNMVTPGHACTQK	1	1	1	P04075	S3(Phospho); T12(Phospho); K15(Acetyl); M18(Oxidation); Q27(Deamidated)	3293.48	0.412465	S(3): 83.6; Y(8): 56.0; T(12): 56.3; T(20): 2.3; T(26): 1.8	0	0	0	0	0	0	0	0	0	0	6.31005e+06	0
O14772	Fucose-1-phosphate guanylyltransferase OS=Homo sapiens GN=FPGT PE=1 SV=2 - [FPGT_HUMAN]	11.78	1	5	7	9	nucleotide binding; catalytic activity	cytoplasm	metabolic process	Pf07959	8790	0	0	0	0	0	0	0	0	3.10059e+06	127012	0	0	594	66.5558	6.48096	35.2										1	2.02	1	1
	Sequence	# PSMs	# Proteins	# Protein Groups	Protein Group Accessions	Modifications	MH+ [Da]	phosphoRS Isoform Probability	phosphoRS Site Probabilities	A7: Area	B7: Area	C7: Area	D7: Area	E7: Area	F7: Area	G7: Area	H7: Area	I7: Area	J7: Area	K7: Area	L7: Area	q-Value	PEP				#VALUE!	IonScore D2	IonScore J2	Exp Value D2							#VALUE!	Exp Value A2	Exp Value G2	B2	C2	I2	IonScore C2
	IFTALPLGNPIYQMLELK	1	1	1	O14772		2061.14			0	0	0	0	0	0	0	0	3.99485e+06	0	0	0	0	0.001772				0										-23.86					High
	TSCIIQSILDSR	2	1	1	O14772	C3(Carbamidomethyl)	1392.72			0	0	0	0	0	0	0	0	0	127012	0	0	0.001	0.007923				0		37.92								#VALUE!			High
	VTEELFSGNK	2	1	1	O14772		1123.56			0	0	0	0	0	0	0	0	696435	0	0	0	0.001	0.01101				0		14.18								#VALUE!					High
	LPNASALGK	1	1	1	O14772		870.504			0	0	0	0	0	0	0	0	1.56708e+06	0	0	0	0.005	0.09772				0										-32.48					High
	DPPEVSLR	1	1	1	O14772		912.479			0	0	0	0	0	0	0	0	1.93662e+06	0	0	0	0.007	0.1317				0										-22.5					High
	MAAARDPPEVSLR	1	1	1	O14772	N-Term(Acetyl); S11(Phospho)	1534.7	1	S(11): 100.0	0	0	0	0	0	0	0	0	690013	0	0	0						-54.7855										-15.32					Low
	MLNAVKNK	1	1	1	O14772	N3(Deamidated)	918.512			0	0	0	0	0	0	0	0	3.37028e+06	0	0	0						0										-10.98					Low
O75223	Gamma-glutamylcyclotransferase OS=Homo sapiens GN=GGCT PE=1 SV=1 - [GGCT_HUMAN]	22.34	1	3	4	21	catalytic activity; protein binding	cytoplasm; cytosol; extracellular	cell communication; cell death; cell organization and biogenesis; regulation of biological process; response to stimulus; metabolic process	Pf06094	79017	1.7286e+06	0	959182	0	2.98231e+06	0	2.8615e+06	0	5.07198e+06	403885	1.23556e+06	339830	188	20.9943	5.13525	36.78	22.34	4	4	5.32	1	1	17.55	3	3	60.26	6.91	1	1	17.02	3	3
	Sequence	# PSMs	# Proteins	# Protein Groups	Protein Group Accessions	Modifications	MH+ [Da]	phosphoRS Isoform Probability	phosphoRS Site Probabilities	A7: Area	B7: Area	C7: Area	D7: Area	E7: Area	F7: Area	G7: Area	H7: Area	I7: Area	J7: Area	K7: Area	L7: Area	q-Value	PEP				#VALUE!	IonScore D2	IonScore J2	Exp Value D2							#VALUE!	Exp Value A2	Exp Value G2	B2	C2	I2	IonScore C2
	SNLNSLDEQEGVK	6	1	1	O75223		1432.69			0	0	0	0	0	0	0	0	0	374026	0	427940	0	7.319e-05				0	37.22	42.05	0.022438							#VALUE!			High
	VSEEIEDIIK	5	1	1	O75223		1174.62			0	0	0	0	0	0	0	0	0	433744	0	395725	0	0.05022				0	22.91	40.37	0.37583							#VALUE!
	AIEPNDYTGK	2	1	1	O75223		1107.53			0	0	0	0	0	0	0	0	0	0	0	195826	0.032	0.3158				0										0
	LDFGNSQGK	2	1	1	O75223		965.468			0	0	0	0	0	0	0	0	0	0	0	0	0.057	0.3813				0	11.62		3.31586							0
	VSEEIEDIIK	6	1	1	O75223	N-Term(Acetyl)	1216.63			1.7286e+06	0	959182	0	2.98231e+06	0	2.8615e+06	0	5.07198e+06	0	1.23556e+06	0						25.77										-24.59	0.293152	0.201816		Low	Low	21
Q13630	GDP-L-fucose synthase OS=Homo sapiens GN=TSTA3 PE=1 SV=1 - [FCL_HUMAN]	23.99	1	3	4	15	nucleotide binding; catalytic activity	cytoplasm; extracellular	metabolic process	Pf01073; Pf01370; Pf02719; Pf04321	7264	0	0	0	0	3.89275e+06	0	0	0	1.32302e+07	277398	7.21225e+06	187289	321	35.87	6.59521	56.95	20.25	3	6	3.43	1	1	3.43	1	1	24.69	11.84	3	3
	Sequence	# PSMs	# Proteins	# Protein Groups	Protein Group Accessions	Modifications	MH+ [Da]	phosphoRS Isoform Probability	phosphoRS Site Probabilities	A7: Area	B7: Area	C7: Area	D7: Area	E7: Area	F7: Area	G7: Area	H7: Area	I7: Area	J7: Area	K7: Area	L7: Area	q-Value	PEP				#VALUE!	IonScore D2	IonScore J2	Exp Value D2							#VALUE!	Exp Value A2	Exp Value G2	B2	C2	I2	IonScore C2
	DADLTDTAQTR	7	1	1	Q13630		1206.56			0	0	0	0	3.89275e+06	0	0	0	1.32302e+07	277398	7.21225e+06	187289	0	0.0002062				0		25.79								#VALUE!			High		High
	SSGSALTVWGTGNPR	2	1	1	Q13630		1489.74			0	0	0	0	0	0	0	0	0	0	0	0	0.003	0.01112				0										0			High
	ILVTGGSGLVGK	1	1	1	Q13630		1100.67			0	0	0	0	0	0	0	0	0	0	0	0	0.165	0.9476				0										0			Low
	VVSCLSTCIFPDKTTYPIDETMIHNGPPHNSNFGYSYAK	4	1	1	Q13630	K13(Acetyl); T15(Phospho); T21(Phospho); S31(Phospho); N32(Deamidated); S36(Phospho); K39(Acetyl)	4751.88		Too many NL-allowing PTMs	0	0	0	0	0	0	0	0	0	0	0	0						0										0
	SSGSALTVWGTGNPR	1	1	1	Q13630	N-Term(Acetyl)	1531.75			0	0	0	0	0	0	0	0	0	0	0	0						0		24.26								#VALUE!
P06396	Gelsolin OS=Homo sapiens GN=GSN PE=1 SV=1 - [GELS_HUMAN]	35.68	1	16	23	129	protein binding; metal ion binding	extracellular; cytoplasm; cytosol; cytoskeleton	cell death; cell organization and biogenesis; cell differentiation; development; transport; regulation of biological process; response to stimulus; cell communication	Pf00626	2934	1.1292e+07	0	1.26465e+07	0	1.03609e+07	0	9.84849e+06	0	1.31489e+07	9.01773e+06	1.07144e+07	4.92671e+06	782	85.6442	6.27783	33.7407	20.46	14	17	12.02	8	9	17.01	12	15	104.411	18.93	14	17	13.17	10	12
	Sequence	# PSMs	# Proteins	# Protein Groups	Protein Group Accessions	Modifications	MH+ [Da]	phosphoRS Isoform Probability	phosphoRS Site Probabilities	A7: Area	B7: Area	C7: Area	D7: Area	E7: Area	F7: Area	G7: Area	H7: Area	I7: Area	J7: Area	K7: Area	L7: Area	q-Value	PEP				#VALUE!	IonScore D2	IonScore J2	Exp Value D2							#VALUE!	Exp Value A2	Exp Value G2	B2	C2	I2	IonScore C2
	TGAQELLR	8	1	1	P06396		887.494			1.0231e+06	0	0	0	0	0	0	0	0	6.48078e+06	6.32782e+06	4.20085e+06	0	0.001925				0	63.95	57.81	2.2532e-05							#VALUE!	5.49779e-06		High
	AGALNSNDAFVLK	12	1	1	P06396		1319.69			8.95203e+06	0	1.52012e+07	0	9.64851e+06	0	9.38008e+06	0	1.22758e+07	1.00635e+07	1.40495e+07	4.16107e+06	0	3.813e-06				65.47	78.97	61.04	8.82286e-07							#VALUE!	0.000111922	1.9383e-05	High	High	High	46.3
	EVQGFESATFLGYFK	4	1	1	P06396		1722.84			0	0	0	0	2.52613e+06	0	0	0	0	0	1.47682e+06	0	0	2.192e-06				0										-73.98	0.00342816				High
	YIETDPANR	9	1	1	P06396		1078.52			1.5427e+06	0	0	0	2.54159e+06	0	0	0	0	3.42276e+06	2.80375e+06	2.78842e+06	0	0.001007				0	26.15	34.94	0.179326							#VALUE!	0.0111441		High
	TPSAAYLWVGTGASEAEK	11	1	1	P06396		1837.9			1.82749e+07	0	1.50564e+07	0	1.11436e+07	0	1.00498e+07	0	1.71786e+07	2.33294e+06	1.17659e+07	0	0	5.189e-08				70.24	14.73	13.7	5.71733							#VALUE!	0.0372887	1.32095e-05	High	High	High	48.46
	AQPVQVAEGSEPDGFWEALGGK	15	1	1	P06396		2272.08			6.64898e+06	0	7.68199e+06	0	1.02906e+07	0	7.63495e+06	0	9.99221e+06	0	5.84701e+06	0	0	3.744e-05				49.68										-61.85	0.865193	0.00239244	High	High	High	65.5
	DSQEEEKTEALTSAK	12	1	1	P06396		1665.78			0	0	0	0	0	0	0	0	0	2.38854e+06	0	2.48285e+06	0	2.424e-07				0	36.68	42.28	0.0370286							#VALUE!			High
	AGKEPGLQIWR	7	1	1	P06396		1254.7			0	0	639428	0	0	0	0	0	0	3.11579e+06	0	1.54302e+06	0	0.0007154				0	33.38	41.79	0.0164393							#VALUE!			High	High		16.46
	HVVPNEVVVQR	12	1	1	P06396		1275.71			0	0	0	0	0	0	0	0	0	3.11653e+06	0	2.2995e+06	0	0.0006635				0	19.15	39.57	0.372153							#VALUE!			High
	SEDCFILDHGK	1	1	1	P06396	C4(Carbamidomethyl)	1320.59			0	0	0	0	0	0	0	0	0	0	0	0	0	0.002043				0										0			High
	QTQVSVLPEGGETPLFK	8	1	1	P06396		1829.96			0	0	0	0	0	0	0	0	0	9.91952e+06	0	6.41821e+06	0	1.268e-05				0	41.56	18.58	0.00654593							#VALUE!			High
	VSNGAGTMSVSLVADENPFAQGALK	1	1	1	P06396	M8(Oxidation)	2479.21			0	0	0	0	0	0	0	0	0	0	0	0	0	0.0005428				0										0
	VPFDAATLHTSTAMAAQHGMDDDGTGQK	1	1	1	P06396	M14(Oxidation); M20(Oxidation)	2905.27			0	0	0	0	0	0	0	0	0	7.07016e+06	0	0	0	0.002107				0		32.68								#VALUE!
	SEDCFILDHGKDGK	1	1	1	P06396	C4(Carbamidomethyl)	1620.73			0	0	0	0	0	0	0	0	0	0	0	0	0.001	0.004061				0										0			High
	TASDFITK	5	1	1	P06396		882.457			0	0	0	0	0	0	0	0	0	4.04623e+06	0	2.63646e+06	0.003	0.01395				0		33.33								#VALUE!			Medium
	VSNGAGTMSVSLVADENPFAQGALK	1	1	1	P06396	N3(Deamidated); M8(Oxidation)	2480.19			0	0	0	0	0	0	0	0	0	0	0	0	0.003	0.01218				0										0
	EPGLQIWR	6	1	1	P06396		998.542			0	0	0	0	0	0	0	0	0	2.55607e+06	0	1.92784e+06	0.006	0.05067				0	23.55	21.32	0.107964							#VALUE!			Medium
	YIETDPANRDR	5	1	1	P06396		1349.64			0	0	0	0	403405	0	0	0	0	0	673484	1.23983e+06	0.052	0.5682				0										0			Low
	RYIETDPANR	4	1	1	P06396		1234.62			0	0	0	0	0	0	0	0	0	0	0	211129	0.168	0.7488				0	10.59		7.68215							0
	EPGLQIWRVEK	2	1	1	P06396		1354.74			0	0	0	0	0	0	952369	0	1.2456e+06	0	0	0	0.377	1				17.73										-14.19		0.860985			Low
	TASDFITKMDYPK	1	1	1	P06396	K8(Acetyl); M9(Oxidation); K13(Acetyl)	1616.76			0	0	0	0	0	0	1.01156e+07	0	0	0	0	0						10.23										0		12.9032
	DNERSGRAR	1	1	1	P06396	N-Term(Acetyl)	1102.53			0	0	0	0	0	0	1.41481e+06	0	0	0	0	0						10.05										0		6.01535
	LFQVKGR	1	1	1	P06396	Q3(Deamidated); K5(Acetyl)	890.51			0	0	0	0	0	0	0	0	0	0	4.78559e+06	0						0										0
	VVRATEVPVSWESFNNGDCFILDLGNNIHQWCGSNSNR	1	1	1	P06396	T5(Phospho); S10(Phospho); S13(Phospho); N15(Deamidated); N16(Deamidated); C19(Carbamidomethyl); N26(Deamidated); N27(Deamidated); Q30(Deamidated)	4579.84		Too many NL-allowing PTMs	0	0	0	0	0	0	0	0	0	0	0	0						0										0
P06744	Glucose-6-phosphate isomerase OS=Homo sapiens GN=GPI PE=1 SV=4 - [G6PI_HUMAN]	24.19	1	11	13	63	catalytic activity; protein binding	extracellular; nucleus; organelle lumen; cytoplasm; cytosol; membrane	development; metabolic process; response to stimulus; cell death; regulation of biological process	Pf00342	2821	0	0	0	0	0	0	0	0	0	3.82556e+06	0	2.1566e+06	558	63.1072	8.32373	199.38	16.67	9	12				16.67	8	9	173.329	21.51	11	13	13.98	7	7
	Sequence	# PSMs	# Proteins	# Protein Groups	Protein Group Accessions	Modifications	MH+ [Da]	phosphoRS Isoform Probability	phosphoRS Site Probabilities	A7: Area	B7: Area	C7: Area	D7: Area	E7: Area	F7: Area	G7: Area	H7: Area	I7: Area	J7: Area	K7: Area	L7: Area	q-Value	PEP															Exp Value A2	Exp Value G2	B2	C2	I2	IonScore C2
	SNTPILVDGK	6	1	1	P06744		1043.57			0	0	0	0	0	0	0	0	0	1.84893e+06	0	1.7517e+06	0	0.001948																	High
	VWYVSNIDGTHIAK	11	1	1	P06744		1602.83			0	0	0	0	0	0	0	0	0	3.36119e+06	0	1.12677e+06	0	1.106e-05																	High
	TFTTQETITNAETAK	6	1	1	P06744		1655.81			0	0	0	0	0	0	0	0	0	2.47901e+06	0	1.78966e+06	0	2.537e-06																	High
	FAAYFQQGDMESNGK	4	1	1	P06744	M10(Oxidation)	1708.73			0	0	0	0	0	0	0	0	0	0	0	0	0	2.559e-05																	High
	EWFLQAAK	6	1	1	P06744		992.52			0	0	0	0	0	0	0	0	0	1.36919e+06	0	1.42403e+06	0	0.003116																	High
	TLAQLNPESSLFIIASK	2	1	1	P06744		1832.02			0	0	0	0	0	0	0	0	0	1.13786e+06	0	0	0	1.813e-05																	High
	AVLHVALR	4	1	1	P06744		878.557			0	0	0	0	0	0	0	0	0	409911	0	0	0.001	0.007091																	High
	FAAYFQQGDMESNGK	3	1	1	P06744	M10(Oxidation); N13(Deamidated)	1709.71			0	0	0	0	0	0	0	0	0	0	0	151400	0.001	0.04132
	MLVDLAK	6	1	1	P06744	M1(Oxidation)	805.45			0	0	0	0	0	0	0	0	0	1.67702e+06	0	0	0.003	0.016																	High
	VFEGNRPTNSIVFTK	6	1	1	P06744		1708.9			0	0	0	0	0	0	0	0	0	5.63649e+06	0	2.92846e+06	0.003	0.07444																	Medium
	NLVTEDVMR	5	1	1	P06744	M8(Oxidation)	1092.54			0	0	0	0	0	0	0	0	0	696386	0	0	0.005	0.03827																	High
	SNTPILVDGKDVMPEVNK	1	1	1	P06744	M13(Oxidation)	1972			0	0	0	0	0	0	0	0	0	1.25151e+06	0	0	0.027	0.2009
	NLVTEDVMR	1	1	1	P06744		1076.54			0	0	0	0	0	0	0	0	0	0	0	0	0.063	0.5109																	Low
	NRSNTPILVDGK	1	1	1	P06744	N1(Deamidated); S3(Phospho); N4(Deamidated)	1395.64	0.991496	S(3): 99.1; T(5): 0.9	0	0	0	0	0	0	0	0	0	0	0	0	0.09	0.6913																	Low
	INYTEGR	1	1	1	P06744	N-Term(Acetyl)	894.431			0	0	0	0	0	0	0	0	0	0	0	0
P35754	Glutaredoxin-1 OS=Homo sapiens GN=GLRX PE=1 SV=2 - [GLRX1_HUMAN]	11.32	1	2	2	10	catalytic activity; protein binding	nucleus; cytoplasm; mitochondrion; cytosol; extracellular	transport; metabolic process; cellular homeostasis; regulation of biological process	Pf00462; Pf05768	2745	0	0	0	0	0	0	0	0	0	932784	0	550474	106	11.7682	8.08936	44.5142	11.32	2	2				11.32	2	2	69.7395	11.32	2	2	10.38	1	1
	Sequence	# PSMs	# Proteins	# Protein Groups	Protein Group Accessions	Modifications	MH+ [Da]	phosphoRS Isoform Probability	phosphoRS Site Probabilities	A7: Area	B7: Area	C7: Area	D7: Area	E7: Area	F7: Area	G7: Area	H7: Area	I7: Area	J7: Area	K7: Area	L7: Area	q-Value	PEP				#VALUE!	IonScore D2	IonScore J2	Exp Value D2							#VALUE!	Exp Value A2	Exp Value G2	B2	C2	I2	IonScore C2
	AQEILSQLPIK	6	1	1	P35754		1239.73			0	0	0	0	0	0	0	0	0	1.67679e+06	0	999836	0	0.0001251				0	42.5	53.59	0.000711362							#VALUE!			High
	RAQEILSQLPIK	4	1	1	P35754		1395.83			0	0	0	0	0	0	0	0	0	188779	0	101112	0.008	0.07451				0		10.04								#VALUE!			Medium
P78417	Glutathione S-transferase omega-1 OS=Homo sapiens GN=GSTO1 PE=1 SV=2 - [GSTO1_HUMAN]	21.99	1	3	5	10	catalytic activity; protein binding; antioxidant activity	cytoplasm; cytosol; extracellular	metabolic process; response to stimulus; cellular homeostasis; regulation of biological process; transport; cell communication	Pf00043; Pf00462; Pf02798	9446	1.67576e+06	0	0	0	0	0	0	0	0	585174	0	318679	241	27.548	6.59521	41.07							7.47	2	2	1	17.01	4	4
	Sequence	# PSMs	# Proteins	# Protein Groups	Protein Group Accessions	Modifications	MH+ [Da]	phosphoRS Isoform Probability	phosphoRS Site Probabilities	A7: Area	B7: Area	C7: Area	D7: Area	E7: Area	F7: Area	G7: Area	H7: Area	I7: Area	J7: Area	K7: Area	L7: Area	q-Value	PEP				#VALUE!	IonScore D2	IonScore J2	Exp Value D2							#VALUE!	Exp Value A2	Exp Value G2	B2	C2	I2	IonScore C2
	VPSLVGSFIR	3	1	1	P78417		1074.63			0	0	0	0	0	0	0	0	0	1.03521e+06	0	539798	0	0.003708				0		36.8								#VALUE!			High
	MILELFSK	3	1	1	P78417	M1(Oxidation)	996.542			0	0	0	0	0	0	0	0	0	116112	0	97559.7	0.003	0.02156				0		18.82								#VALUE!			High
	MILELFSK	1	1	1	P78417		980.548			0	0	0	0	0	0	0	0	0	135136	0	0	0.011	0.0853				0		14.04								#VALUE!
	GSAPPGPVPEGSIR	1	1	1	P78417		1320.69			0	0	0	0	0	0	0	0	0	0	0	0	0.028	0.2381				0										0			Medium
	LLPDDPYEK	1	1	1	P78417		1089.55			0	0	0	0	0	0	0	0	0	0	0	0	0.45	1				0										0			Low
	EFTKLEEVLTNK	1	1	1	P78417	N-Term(Acetyl); T10(Phospho); N11(Deamidated); K12(Acetyl)	1615.74	0.00120504	T(3): 99.9; T(10): 0.1	1.67576e+06	0	0	0	0	0	0	0	0	0	0	0						-1.69634										0	1.1331
P04406	Glyceraldehyde-3-phosphate dehydrogenase OS=Homo sapiens GN=GAPDH PE=1 SV=3 - [G3P_HUMAN]	63.88	1	16	18	164	catalytic activity; protein binding; nucleotide binding	nucleus; cytoplasm; cytosol; cytoskeleton; membrane; extracellular	cell organization and biogenesis; metabolic process; regulation of biological process; cell death; defense response; response to stimulus	Pf00044; Pf02800	2597	2.04037e+07	0	1.46643e+07	0	2.89332e+07	0	2.1709e+07	0	3.38634e+07	1.78466e+07	1.90665e+07	9.45331e+06	335	36.0304	8.45557	60.6552	36.12	10	21	25.67	7	10	38.21	10	14	50.6142	35.82	10	24	26.57	6	8
	Sequence	# PSMs	# Proteins	# Protein Groups	Protein Group Accessions	Modifications	MH+ [Da]	phosphoRS Isoform Probability	phosphoRS Site Probabilities	A7: Area	B7: Area	C7: Area	D7: Area	E7: Area	F7: Area	G7: Area	H7: Area	I7: Area	J7: Area	K7: Area	L7: Area	q-Value	PEP				#VALUE!	IonScore D2	IonScore J2	Exp Value D2							#VALUE!	Exp Value A2	Exp Value G2	B2	C2	I2	IonScore C2
	WGDAGAEYVVESTGVFTTMEK	10	1	1	P04406		2277.04			2.49164e+07	0	1.74533e+07	0	3.08919e+07	0	2.1855e+07	0	29052538	0	2.19135e+07	0	0	5.372e-13				37.93										-35.98	0.000415517	0.0396138		High	High	68.26
	LISWYDNEFGYSNR	11	1	1	P04406		1763.8			3.07464e+07	0	1.67687e+07	0	3.93352e+07	0	3.15318e+07	0	5.13713e+07	2.08872e+06	2.54087e+07	907777	0	6.464e-05				48.86		51.5								#VALUE!	0.00113177	0.0022701	High	High	High	48.44
	VGVNGFGR	24	1	1	P04406	N4(Deamidated)	806.416			1.73473e+06	0	9.77098e+06	0	1.65725e+07	0	1.17401e+07	0	1.5925e+07	7.93152e+06	9.87724e+06	5.23228e+06	0	0.001697				52.98	46.35	50.15	0.000779803							#VALUE!	0.000619044	0.000154071	High	High	High	52.12
	LVINGNPITIFQER	34	1	1	P04406	N4(Deamidated)	1614.89			4.09237e+06	0	0	0	3.01344e+06	0	3.86344e+06	0	2.11665e+07	765617	1.31365e+06	0	0	9.938e-06				49.71		35.03								#VALUE!	0.00162028	0.000580497	High		High
	VDIVAINDPFIDLNYMVYMFQYDSTHGK	1	1	1	P04406		3308.56			5.54827e+06	0	0	0	0	0	0	0	0	0	0	0	0	0.0003683				0										0	2.60268
	VVDLMAHMASK	2	1	1	P04406		1201.61			386773	0	0	0	0	0	0	0	3.28494e+06	0	0	0	0	0.00142				0										-18.6	3.22526				High
	VPTANVSVVDLTCR	6	1	1	P04406	C13(Carbamidomethyl)	1530.79			0	0	0	0	0	0	0	0	0	9.05419e+06	0	5.50246e+06	0	0.0001205				0	59.7	44.04	0.000100669							#VALUE!			High
	RVIISAPSADAPMFVMGVNHEK	3	1	1	P04406	M13(Oxidation); M16(Oxidation)	2401.2			0	0	0	0	0	0	0	0	0	0	0	367978	0	2.023e-05				0										0			High
	VGVNGFGR	6	1	1	P04406		805.434			0	0	0	0	0	0	0	0	0	1.08204e+07	0	7.14022e+06	0	0.00296				0	34	47.19	0.0110077							#VALUE!			High
	IISNASCTTNCLAPLAK	9	1	1	P04406	C7(Carbamidomethyl); C11(Carbamidomethyl)	1833.92			0	0	0	0	0	0	0	0	0	9.0742e+06	0	3.19268e+06	0	0.0007672				0	79.27	56.58	1.77989e-06							#VALUE!			High
	IISNASCTTNCLAPLAK	3	1	1	P04406	C7(Carbamidomethyl); N10(Deamidated); C11(Carbamidomethyl)	1834.9			0	0	0	0	0	0	0	0	0	0	0	0	0	0.001875				0										0			High
	VIISAPSADAPMFVMGVNHEK	6	1	1	P04406	M12(Oxidation); M15(Oxidation)	2245.1			0	0	0	0	0	0	0	0	0	6.84163e+06	0	2.27823e+06	0	0.0008894				0	12.09	13.77	13.6334							#VALUE!			High
	LVINGNPITIFQER	8	1	1	P04406		1613.9			0	0	0	0	0	0	0	0	0	9.7306e+06	0	375891	0	0.0003187				0	22.05	33.08	0.271325							#VALUE!			High
	GALQNIIPASTGAAK	10	1	1	P04406		1411.79			0	0	0	0	7.27322e+06	0	7.67029e+06	0	7.44397e+06	3.29889e+07	5.25446e+06	1.57172e+07	0	0.0002148				31.36	32.01	20.99	0.0198609							#VALUE!		0.0302692	Low		High
	VPTANVSVVDLTCR	1	1	1	P04406		1473.77			0	0	0	0	0	0	0	0	0	0	0	0	0	0.002606				0										0
	LEKPAKYDDIKK	3	1	1	P04406		1447.82			0	0	0	0	0	0	0	0	0	493965	0	291730	0	0.001012				0		25.03								#VALUE!
	VIISAPSADAPMFVMGVNHEK	1	1	1	P04406		2213.1			0	0	0	0	0	0	6.5368e+06	0	0	0	0	0	0	0.00184				10.9										0		12.8427
	VIHDNFGIVEGLMTTVHAITATQK	1	1	1	P04406		2595.36			0	0	0	0	0	0	0	0	5.57978e+06	0	0	0	0	0.0005506				0										-15.05					High
	VVDLMAHMASKE	8	1	1	P04406		1330.65			1.08728e+06	0	4.96012e+06	0	3.94345e+06	0	5.42367e+06	0	4.68726e+06	0	7.05592e+06	0	0.001	0.008485				18.29										-26.32	1.57308	1.48622		High	High	22.13
	VVDLMAHMASKE	6	1	1	P04406	M5(Oxidation); M8(Oxidation)	1362.64			0	0	0	0	0	0	0	0	0	2.36932e+06	0	1.77406e+06	0.005	0.03925				0		15.25								#VALUE!			High
	LVINGNPITIFQERDPSK	2	1	1	P04406		2041.11			0	0	0	0	0	0	0	0	0	7.50433e+06	0	0	0.009	0.06016				0		12.6								#VALUE!
	IKWGDAGAEYVVESTGVFTTMEK	1	1	1	P04406		2518.22			0	0	0	0	0	0	0	0	0	0	0	0	0.009	0.1488				0										0
	LVINGNPITIFQERDPSK	5	1	1	P04406	N4(Deamidated)	2042.09			0	0	0	0	0	0	0	0	0	0	0	0	0.025	0.203				0										0			Low
	LTGMAFR	2	1	1	P04406	M4(Oxidation)	811.414			0	0	0	0	0	0	0	0	0	0	0	0	0.389	1				0										0
	LTGMAFRVPTANVSVVDLTCRLEKPAK	1	1	1	P04406	N-Term(Acetyl); N12(Deamidated); S14(Phospho); K24(Acetyl); K27(Acetyl)	3123.55	0.298973	T(2): 29.9; T(10): 29.9; S(14): 29.9; T(19): 10.3	0	0	0	0	0	0	0	0	1.0519e+07	0	0	0	0.645	1				-23.0268										-12.32					Low
Q9H4G4	Golgi-associated plant pathogenesis-related protein 1 OS=Homo sapiens GN=GLIPR2 PE=1 SV=3 - [GAPR1_HUMAN]	31.17	1	2	3	11	protein binding	cytoplasm; Golgi; membrane; extracellular	cellular component movement; regulation of biological process; cell differentiation; cell organization and biogenesis; development; cell communication; metabolic process; response to stimulus	Pf00188	152007	0	0	0	0	0	0	0	0	0	535848	0	0	154	17.2075	9.40771	90.25	16.88	2	2							79.68	16.88	2	2	8.44	1	1
	Sequence	# PSMs	# Proteins	# Protein Groups	Protein Group Accessions	Modifications	MH+ [Da]	phosphoRS Isoform Probability	phosphoRS Site Probabilities	A7: Area	B7: Area	C7: Area	D7: Area	E7: Area	F7: Area	G7: Area	H7: Area	I7: Area	J7: Area	K7: Area	L7: Area	q-Value	PEP				#VALUE!	IonScore D2	IonScore J2	Exp Value D2							#VALUE!	Exp Value A2	Exp Value G2	B2	C2	I2	IonScore C2
	ASASDGSSFVVAR	5	1	1	Q9H4G4		1253.61			0	0	0	0	0	0	0	0	0	535848	0	0	0	2.713e-05				0	63.16	80.78	5.09627e-05							#VALUE!			High
	EAQQYSEALASTR	2	1	1	Q9H4G4		1453.69			0	0	0	0	0	0	0	0	0	0	0	0	0.001	0.004664				0										0			High
	NYNFQQPGFTSGTGHFTAMVWK	4	1	1	Q9H4G4	N1(Deamidated); Y2(Phospho); Q5(Deamidated); M19(Oxidation); K22(Acetyl)	2658.09	0.140223	Y(2): 14.0; T(10): 21.5; S(11): 21.5; T(13): 21.5; T(17): 21.5	0	0	0	0	0	0	0	0	0	0	0	0	0.643	1				0										0
Q9Y6B6	GTP-binding protein SAR1b OS=Homo sapiens GN=SAR1B PE=1 SV=1 - [SAR1B_HUMAN]	29.29	1	3	5	30	nucleotide binding; catalytic activity; signal transducer activity; metal ion binding	cytoplasm; endoplasmic reticulum; membrane; Golgi; cytosol	metabolic process; transport; cell communication; regulation of biological process; response to stimulus; cell organization and biogenesis	Pf00025; Pf00503; Pf01926; Pf08477; Pf09439	51128	169587	0	3.01097e+06	0	7.90899e+06	0	6.5872e+06	0	8.69802e+06	1.02015e+06	6.57045e+06	866925	198	22.3955	6.11279	27.64	9.6	2	2	9.6	2	2	9.6	2	2	1	9.6	2	2	9.6	2	2
	Sequence	# PSMs	# Proteins	# Protein Groups	Protein Group Accessions	Modifications	MH+ [Da]	phosphoRS Isoform Probability	phosphoRS Site Probabilities	A7: Area	B7: Area	C7: Area	D7: Area	E7: Area	F7: Area	G7: Area	H7: Area	I7: Area	J7: Area	K7: Area	L7: Area	q-Value	PEP				#VALUE!	IonScore D2	IonScore J2	Exp Value D2							#VALUE!	Exp Value A2	Exp Value G2	B2	C2	I2	IonScore C2
	QGYGEGFR	11	2	2	Q9NR31;Q9Y6B6		913.416			236530	0	2.09362e+06	0	3.20616e+06	0	2.30417e+06	0	3.22565e+06	256577	1.8336e+06	163148	0	0.008492				31.21	70.84	35.96	3.76631e-06							#VALUE!	0.240307	0.0311815	High	High	High	35.7
	IDRPEAISEER	4	1	1	Q9Y6B6		1314.66			102645	0	164063	0	0	0	406388	0	612706	0	0	0	0	0.0009934				24.69										-28.17	4.00288	0.267285		High	High	11.44
	LVFLGLDNAGK	10	2	2	Q9NR31;Q9Y6B6		1146.65			0	0	6.77523e+06	0	1.81956e+07	0	1.53503e+07	0	1.81618e+07	1.78372e+06	1.13073e+07	1.5707e+06	0	7.334e-05				40.95	46.53	37.71	0.00065143							#VALUE!		0.00243067	High	High	High	36.8
	LLESKEELDSLMTDETIANVPILILGNK	3	1	1	Q9Y6B6		3098.65			0	0	0	0	2.32526e+06	0	2.10713e+06	0	4.7066e+06	0	0	0	0	0.001125				24.15										-22.54		0.192873			High
	EELDSLMTDETIANVPILILGNK	2	1	1	Q9Y6B6		2528.32			0	0	0	0	0	0	760518	0	1.67413e+06	0	0	0	0	0.0001599				13.13										-31.09		4.58196			High
P62879	Guanine nucleotide-binding protein G(I)/G(S)/G(T) subunit beta-2 OS=Homo sapiens GN=GNB2 PE=1 SV=3 - [GBB2_HUMAN]	25	2	2	9	50	catalytic activity; signal transducer activity; protein binding	extracellular; cytoplasm; membrane; vacuole	metabolic process; cell communication; regulation of biological process; response to stimulus; cellular homeostasis	Pf00400	2783	6.00496e+06	0	5.24218e+06	0	8.4813e+06	0	5.79514e+06	0	9.26007e+06	4.04393e+06	4.7801e+06	3.13607e+06	340	37.3071	5.99854	45.6942	21.76	7	7	10.29	3	3	11.76	4	4	1	11.76	4	4	8.53	3	3
	Sequence	# PSMs	# Proteins	# Protein Groups	Protein Group Accessions	Modifications	MH+ [Da]	phosphoRS Isoform Probability	phosphoRS Site Probabilities	A7: Area	B7: Area	C7: Area	D7: Area	E7: Area	F7: Area	G7: Area	H7: Area	I7: Area	J7: Area	K7: Area	L7: Area	q-Value	PEP				#VALUE!	IonScore D2	IonScore J2	Exp Value D2							#VALUE!	Exp Value A2	Exp Value G2	B2	C2	I2	IonScore C2
	LLVSASQDGK	12	4	3	P62873;P62879;Q9HAV0		1017.56			649441	0	3.03916e+06	0	5.29822e+06	0	4.48745e+06	0	7.54561e+06	6.5302e+06	3.14592e+06	5.20986e+06	0	5.168e-05				40.98	50.58	48.3	0.000509678							#VALUE!	0.0156814	0.00440493	High	High	High	42.26
	LIIWDSYTTNK	11	3	3	P62873;P62879;Q9HAV0		1353.7			9.66491e+06	0	5.08467e+06	0	1.08117e+07	0	1.06809e+07	0	1.61158e+07	4.37584e+06	4.97202e+06	3.55379e+06	0	5.345e-06				40.59		46.55								#VALUE!	0.0350161	0.0053033	High	High	High	35.73
	IYAMHWGTDSR	3	2	2	P62873;P62879		1336.61			776540	0	0	0	3.346e+06	0	0	0	4.1188e+06	0	0	0	0	0.002647				0										-15.88	8.37008				High
	TFVSGACDASIK	6	1	1	P62879	C7(Carbamidomethyl)	1255.6			0	0	0	0	0	0	0	0	0	1.22576e+06	0	639719	0	0.01096				0	42.32	39.71	0.005328							#VALUE!			High
	ACGDSTLTQITAGLDPVGR	3	1	1	P62879	C2(Carbamidomethyl)	1931.95			0	0	0	0	0	0	0	0	0	212098	0	0	0	6.264e-05				0		29.37								#VALUE!
	SELEQLR	3	2	2	P62879;Q9HAV0	N-Term(Acetyl)	916.472			0	0	0	0	0	0	2.21709e+06	0	0	0	0	0	0.002	0.005849				19.2										0		0.879456	High
	SELEQLRQEAEQLR	6	2	2	P62879;Q9HAV0	N-Term(Acetyl)	1770.9			7.57342e+06	0	7.60272e+06	0	9.33394e+06	0	0	0	3769686	0	6.22235e+06	0	0.003	0.05762				0										-29.26	0.0255217			High	Medium	42.03
	VHAIPLR	5	3	2	P62873;P62879		805.505			0	0	0	0	0	0	0	0	0	1.04313e+06	0	644549	0.032	0.251				0	17.06	17.65	0.0619884							#VALUE!
	MSELEQLR	1	2	2	P62879;Q9HAV0		1005.5			0	0	0	0	0	0	0	0	0	0	0	0						0										0
P00738	Haptoglobin OS=Homo sapiens GN=HP PE=1 SV=1 - [HPT_HUMAN]	34.24	2	7	12	40	catalytic activity; protein binding; antioxidant activity	extracellular; cytoplasm; organelle lumen	metabolic process; cellular homeostasis; defense response; response to stimulus; cell death; regulation of biological process	Pf00089	3240	0	0	0	0	0	0	0	0	0	2.24793e+06	0	955133	406	45.1766	6.58057	88.0167	7.39	3	3				9.85	4	5	26.44	29.8	10	21	7.39	3	3
	Sequence	# PSMs	# Proteins	# Protein Groups	Protein Group Accessions	Modifications	MH+ [Da]	phosphoRS Isoform Probability	phosphoRS Site Probabilities	A7: Area	B7: Area	C7: Area	D7: Area	E7: Area	F7: Area	G7: Area	H7: Area	I7: Area	J7: Area	K7: Area	L7: Area	q-Value	PEP				#VALUE!	IonScore D2	IonScore J2	Exp Value D2							#VALUE!	Exp Value A2	Exp Value G2	B2	C2	I2	IonScore C2
	TEGDGVYTLNNEK	4	1	1	P00738		1439.66			0	0	0	0	0	0	0	0	0	0	0	835227	0	0.000155				0	54.86		0.000411011							0			High
	AVGDKLPECEAVCGKPK	1	2	1	P00738	C9(Carbamidomethyl); C13(Carbamidomethyl)	1857.92			0	0	0	0	0	0	0	0	0	0	0	0	0	4.861e-05				0										0			High
	YVMLPVADQDQCIR	1	1	1	P00738	M3(Oxidation); C12(Carbamidomethyl)	1723.81			0	0	0	0	0	0	0	0	0	0	0	0	0	0.0005114				0										0			High
	TEGDGVYTLNDKK	5	2	1	P00738		1439.7			0	0	0	0	0	0	0	0	0	432741	0	0	0	0.002469				0		21.08								#VALUE!			High
	LRTEGDGVYTLNNEK	1	1	1	P00738		1708.85			0	0	0	0	0	0	0	0	0	0	0	0	0	0.0004405				0										0			High
	YVMLPVADQDQCIR	1	1	1	P00738	C12(Carbamidomethyl)	1707.82			0	0	0	0	0	0	0	0	0	0	0	0	0	0.0004278				0										0			High
	VGYVSGWGR	6	1	1	P00738		980.495			0	0	0	0	0	0	0	0	0	1.19829e+06	0	541400	0.004	0.09837				0	40.68	26.59	0.00436512							#VALUE!			High
	LRTEGDGVYTLNDKK	1	2	1	P00738		1708.88			0	0	0	0	0	0	0	0	0	0	0	0	0.028	0.2267				0										0			Medium
	KQLVEIEK	2	2	1	P00738		986.589			0	0	0	0	0	0	0	0	0	110031	0	0	0.071	0.5005				0	11.08	11.6	2.53445							#VALUE!
	GSFPWQAK	4	2	1	P00738		920.463			0	0	0	0	0	0	0	0	0	892113	0	350706	0.166	0.932				0		16.02								#VALUE!			Low
	KQWINK	1	2	1	P00738	Q2(Deamidated)	817.457			0	0	0	0	0	0	0	0	0	0	0	0	0.558	1				0										0			Low
	ILGGHLDAKGSFPWQAKMVSHHNLTTGATLINEQWLLTTAK	10	2	1	P00738	M18(Oxidation); N23(Deamidated); T29(Phospho); K41(Acetyl)	4624.29	0.142647	S(11): 13.0; S(20): 13.4; T(25): 13.4; T(26): 13.4; T(29): 14.3; T(38): 16.3; T(39): 16.3	0	0	0	0	0	0	0	0	0	0	0	0	0.867	1				-0.38826										0			Low
	LKQKVSVNER	3	1	1	P00738	Q3(Deamidated); K4(Acetyl); S6(Phospho)	1323.67	1	S(6): 100.0	0	0	0	0	0	0	0	0	0	4.65339e+06	0	1.48877e+06						-104.86		13.36								#VALUE!
P11142	Heat shock cognate 71 kDa protein OS=Homo sapiens GN=HSPA8 PE=1 SV=1 - [HSP7C_HUMAN]	43.5	2	16	24	138	nucleotide binding; protein binding; catalytic activity; RNA binding	extracellular; nucleus; spliceosomal complex; organelle lumen; cytoplasm; cytosol; membrane; cell surface	cell organization and biogenesis; metabolic process; regulation of biological process; transport; response to stimulus; cell communication; cell differentiation; cellular component movement; development	Pf00012; Pf02463; Pf06723	3312	2.02956e+06	0	3.65716e+06	0	6.73895e+06	0	1.3217e+07	0	8.22024e+06	4.14734e+06	4.03756e+06	8.97557e+06	646	70.8542	5.51611	105.075	26.63	14	16	16.56	10	10	19.97	10	12	82.5603	22.45	12	14	16.56	9	10
	Sequence	# PSMs	# Proteins	# Protein Groups	Protein Group Accessions	Modifications	MH+ [Da]	phosphoRS Isoform Probability	phosphoRS Site Probabilities	A7: Area	B7: Area	C7: Area	D7: Area	E7: Area	F7: Area	G7: Area	H7: Area	I7: Area	J7: Area	K7: Area	L7: Area	q-Value	PEP															Exp Value A2	Exp Value G2	B2	C2	I2	IonScore C2
	NQVAMNPTNTVFDAK	6	1	1	P11142		1649.79			962234	0	712488	0	1.66306e+06	0	2.14691e+06	0	1.84764e+06	0	0	0	0	1.867e-05															0.000391577	0.105473		High	High	38.6
	FEELNADLFR	12	2	1	P11142		1253.62			3.42893e+06	0	3.09761e+06	0	5.92592e+06	0	4.75558e+06	0	6.10598e+06	498043	2.72747e+06	429459	0	0.004955															0.00182928	0.00840673	High	High	High	38.71
	VEIIANDQGNR	12	7	3	P08107;P11021;P11142		1228.63			1.32982e+06	0	4.97471e+06	0	8.8238e+06	0	6.35785e+06	0	1.10159e+07	4.57896e+06	5.55415e+06	3.21786e+06	0	3.459e-05															0.00588095	0.00114669	High	High	High	51.63
	NVLIFDLGGGTFDVSILTIEDGIFEVK	4	2	1	P11142		2911.53			1.20779e+06	0	1.18012e+06	0	0	0	0	0	0	0	0	0	0	0.005124															0.0420171			High		16.82
	NSLESYAFNMK	6	1	1	P11142		1303.6			1.32994e+06	0	1.14059e+06	0	1.89573e+06	0	2.07438e+06	0	2.85832e+06	0	1.4437e+06	0	0	0.002133															0.192	5.98229e-05		High	High	32.91
	ARFEELNADLFR	6	2	1	P11142		1480.75			361971	0	1.61241e+06	0	1.18126e+06	0	1.13157e+06	0	1.24483e+06	0	1.22242e+06	0	0	0.000253															0.979819	0.0108824		High	High	32.08
	DAGTIAGLNVLR	11	1	1	P11142		1199.67			0	0	2.89917e+06	0	5.46714e+06	0	4.76789e+06	0	7.53888e+06	2.32566e+06	3.83106e+06	2.04288e+06	0	5.463e-05																0.00160807	High	High	High	34.3
	NSLESYAFNMK	4	1	1	P11142	M10(Oxidation)	1319.59			0	0	0	0	0	0	0	0	0	258432	0	0	0	0.000635																	High
	NQVAMNPTNTVFDAK	4	1	1	P11142	M5(Oxidation)	1665.79			0	0	0	0	0	0	0	0	0	685432	0	642759	0	1.759e-05																	High
	LLQDFFNGK	6	3	1	P11142		1081.57			0	0	0	0	0	0	0	0	0	1.22935e+06	0	1.07692e+06	0	0.00138																	High
	LLQDFFNGK	10	3	1	P11142	N7(Deamidated)	1082.55			0	0	2.1908e+06	0	3.11636e+06	0	3.09123e+06	0	2.69175e+06	353766	2.23222e+06	335682	0	0.001196																0.0816292	High	High	High	20.37
	IINEPTAAAIAYGLDK	7	4	2	P11021;P11142		1659.89			0	0	0	0	0	0	0	0	0	699316	0	619525	0	6.066e-07																	High
	STAGDTHLGGEDFDNR	14	2	1	P11142		1691.72			0	0	1.24909e+06	0	1.78979e+06	0	2.60693e+06	0	2.49396e+06	1.12215e+06	1.79106e+06	815516	0	3.244e-05																1.03938	High	High	High	14.14
	TVTNAVVTVPAYFNDSQR	4	1	1	P11142		1982			0	0	0	0	0	0	0	0	0	2.03802e+06	0	371108	0	0.0006496																	High
	MVNHFIAEFK	5	1	1	P11142		1235.62			0	0	1.32637e+06	0	1.29307e+06	0	1.20558e+06	0	1.70052e+06	0	1.73383e+06	0	0	0.002884																0.36873		High	High	27.54
	TTPSYVAFTDTER	5	6	2	P08107;P11142		1487.7			0	0	0	0	0	0	0	0	0	5.53742e+06	0	2.50976e+06	0	1.018e-05
	RFDDAVVQSDMK	2	1	1	P11142		1410.67			0	0	0	0	635986	0	570946	0	0	0	0	0	0	0.0005885																0.00778123
	SFYPEEVSSMVLTK	1	1	1	P11142		1616.79			0	0	0	0	0	0	0	0	0	0	0	0	0	0.001903
	MKEIAEAYLGK	1	1	1	P11142		1252.66			0	0	0	0	0	0	0	0	0	0	0	0	0	0.004146
	SQIHDIVLVGGSTR	2	1	1	P11142		1481.81			0	0	0	0	0	0	0	0	1.88713e+06	0	0	0	0.001	0.0171																	Medium		High
	LLQDFFNGKELNK	2	3	1	P11142	N7(Deamidated)	1566.82			0	0	0	0	0	0	0	0	0	277053	0	0	0.014	0.1032
	IINEPTAAAIAYGLDKK	1	2	1	P11142		1787.99			0	0	0	0	0	0	0	0	0	0	0	0	0.02	0.1731
	NQVAMNPTNTVFDAKR	2	1	1	P11142	M5(Oxidation)	1821.88			0	0	0	0	0	0	0	0	0	0	0	0	0.051	0.4285																	Low
	RFDDAVVQSDMK	2	1	1	P11142	M11(Oxidation)	1426.66			0	0	0	0	0	0	0	0	0	0	0	0	0.083	0.5481																	Low
	VQVEYKGETK	1	2	1	P11142	N-Term(Acetyl); Q2(Deamidated); K6(Acetyl)	1265.63			0	0	2.36054e+06	0	0	0	0	0	0	0	0	0																				Low		11.14
	SQIHDIVLVGGSTR	2	1	1	P11142	N-Term(Acetyl); Q2(Deamidated); T13(Phospho)	1604.76	0.8889	S(1): 0.0; S(12): 11.1; T(13): 88.9	0	0	842706	0	0	0	0	0	0	0	0	0																				Low		10.05
	LLQDFFNGK	1	3	1	P11142	Q3(Deamidated); N7(Deamidated)	1083.53			0	0	0	0	0	0	0	0	0	0	0	0
	ITITNDKGR	3	5	2	P08107;P11142	N5(Deamidated); K7(Acetyl)	1060.56			0	0	0	0	0	0	2.85253e+07	0	0	0	0	2.11991e+07																		8.28389
	NTTIPTKQTQTFTTYSDNQPGVLIQVYEGERAMTK	1	1	1	P11142	N-Term(Acetyl); T2(Phospho); K7(Acetyl); Q10(Deamidated); N18(Deamidated); Y27(Phospho); T34(Phospho); K35(Acetyl)	4328.85		Too many NL-allowing PTMs	0	0	0	0	0	0	0	0	0	0	0	0
	FDDAVVQSDMK	1	1	1	P11142	Q7(Deamidated); K11(Acetyl)	1297.55			0	0	0	0	0	0	0	0	1.29112e+06	0	0	0																					Low
P14866	Heterogeneous nuclear ribonucleoprotein L OS=Homo sapiens GN=HNRNPL PE=1 SV=2 - [HNRPL_HUMAN]	27.67	1	6	7	15	nucleotide binding; RNA binding; protein binding; DNA binding	nucleus; organelle lumen; cytoplasm; membrane; extracellular	metabolic process	Pf00076	3191	4.27867e+06	0	5.74844e+06	0	8.38528e+06	0	5.91363e+06	0	7.98422e+06	0	1.02351e+07	0	589	64.0924	8.22119	22.87				2.72	1	1				1	3.57	2	2
	Sequence	# PSMs	# Proteins	# Protein Groups	Protein Group Accessions	Modifications	MH+ [Da]	phosphoRS Isoform Probability	phosphoRS Site Probabilities	A7: Area	B7: Area	C7: Area	D7: Area	E7: Area	F7: Area	G7: Area	H7: Area	I7: Area	J7: Area	K7: Area	L7: Area	q-Value	PEP				#VALUE!	IonScore D2	IonScore J2	Exp Value D2							#VALUE!	Exp Value A2	Exp Value G2	B2	C2	I2	IonScore C2
	SSSGLLEWESK	3	1	1	P14866		1222.6			2.80975e+06	0	0	0	5.86546e+06	0	0	0	0	0	0	0	0	0.001122				0										0	0.00378799		High
	SDALETLGFLNHYQMK	6	1	1	P14866		1866.9			6.73646e+06	0	1.00128e+07	0	1.09051e+07	0	9.84428e+06	0	1.55144e+07	0	1.02351e+07	0	0	0.004018				27.95										-33.15	4.82397	0.258203		High	High	23.81
	SKPGAAMVEMADGYAVDR	1	1	1	P14866		1867.87			0	0	0	0	0	0	1.98297e+06	0	0	0	0	0	0	1.627e-05				28.36										0		0.263243
	TDNAGDQHGGGGGGGGGAGAAGGGGGGENYDDPHK	1	1	1	P14866		2981.2			0	0	0	0	0	0	0	0	453999	0	0	0	0	0.003034				0										-11.69					High
	YGPQYGHPPPPPPPPEYGPHADSPVLMVYGLDQSK	1	1	1	P14866		3784.81			3.2898e+06	0	0	0	0	0	0	0	0	0	0	0	0.001	0.008882				0										0	11.2136
	LCFSTAQHAS	1	1	1	P14866	C2(Carbamidomethyl)	1121.5			0	0	0	0	0	0	0	0	0	0	0	0	0.003	0.02018				0										0			High
	YGPQYGHPPPPPPPPEYGPHADSPVLMVYGLDQSK	1	1	1	P14866	Q4(Deamidated)	3785.81			0	0	1.48405e+06	0	0	0	0	0	0	0	0	0	0.011	0.1847				0										0				Medium		10.28
	IEYAKPTRLNVFKNDQDTWDYTNPNLSGQGDPGSNPNK	1	1	1	P14866	Y3(Phospho); T7(Phospho); T18(Phospho); T22(Phospho); N25(Deamidated); S27(Phospho); Q29(Deamidated); S34(Phospho); N35(Deamidated); N37(Deamidated)	4777.78		Too many NL-allowing PTMs	0	0	0	0	0	0	0	0	0	0	0	0						11.99										0		16.1044
P26583	High mobility group protein B2 OS=Homo sapiens GN=HMGB2 PE=1 SV=2 - [HMGB2_HUMAN]	12.92	1	3	3	7	DNA binding; protein binding; RNA binding	chromosome; extracellular; nucleus; organelle lumen; cytoplasm	cell proliferation; regulation of biological process; metabolic process; response to stimulus; cell death; cell organization and biogenesis; reproduction; cell differentiation; development; cell communication; cellular component movement	Pf00505	3148	0	0	0	0	0	0	0	0	0	630869	0	518334	209	24.0187	7.81104	27.05	6.22	1	1				12.92	2	2	22.48	12.92	3	3
	Sequence	# PSMs	# Proteins	# Protein Groups	Protein Group Accessions	Modifications	MH+ [Da]	phosphoRS Isoform Probability	phosphoRS Site Probabilities	A7: Area	B7: Area	C7: Area	D7: Area	E7: Area	F7: Area	G7: Area	H7: Area	I7: Area	J7: Area	K7: Area	L7: Area	q-Value	PEP				#VALUE!	IonScore D2	IonScore J2	Exp Value D2							#VALUE!	Exp Value A2	Exp Value G2	B2	C2	I2	IonScore C2
	SEHPGLSIGDTAK	4	1	1	P26583		1311.65			0	0	0	0	0	0	0	0	0	630869	0	587470	0	0.0005326				0		20.35								#VALUE!			High
	KHPDSSVNFAEFSK	2	1	1	P26583		1592.77			0	0	0	0	0	0	0	0	0	0	0	449197	0	0.001469				0										0			High
	HPDSSVNFAEFSK	1	1	1	P26583		1464.67			0	0	0	0	0	0	0	0	0	0	0	0	0.006	0.04246				0										0			High
P16401	Histone H1.5 OS=Homo sapiens GN=HIST1H1B PE=1 SV=3 - [H15_HUMAN]	23.89	1	2	5	18	DNA binding; protein binding; RNA binding	chromosome; nucleus; organelle lumen; extracellular	metabolic process; regulation of biological process; cell organization and biogenesis; cell growth	Pf00538	3009	0	0	0	0	0	0	0	0	0	593499	2.16195e+06	374808	226	22.5665	10.9165	35	10.18	2	2	3.54	1	1	10.18	2	2	47.68	15.49	3	3	15.49	3	3
	Sequence	# PSMs	# Proteins	# Protein Groups	Protein Group Accessions	Modifications	MH+ [Da]	phosphoRS Isoform Probability	phosphoRS Site Probabilities	A7: Area	B7: Area	C7: Area	D7: Area	E7: Area	F7: Area	G7: Area	H7: Area	I7: Area	J7: Area	K7: Area	L7: Area	q-Value	PEP				#VALUE!	IonScore D2	IonScore J2	Exp Value D2							#VALUE!	Exp Value A2	Exp Value G2	B2	C2	I2	IonScore C2
	ALAAGGYDVEK	6	1	1	P16401		1093.55			0	0	0	0	0	0	0	0	0	0	0	381404	0	0.002468				0	37.54	28.63	0.011444							#VALUE!			High
	ATGPPVSELITK	6	1	1	P16401		1212.68			0	0	0	0	0	0	0	0	0	888072	0	368213	0.004	0.01438				0	13.5	30.95	1.72867							#VALUE!			Medium
	KAASGEAKPKAK	3	2	2	P22492;P16401	S4(Phospho); K8(Acetyl)	1307.67	1	S(4): 100.0	0	0	0	0	0	0	0	0	0	451596	0	0						-71.0012	10.22	11.29	7.92804							#VALUE!			Low
	AKKPAGATPKK	2	1	1	P16401	T8(Phospho); K10(Acetyl)	1218.66	1	T(8): 100.0	0	0	0	0	0	0	0	0	0	440830	0	0						-25.8458		12.04								#VALUE!
	AKAAAKPK	1	1	1	P16401	N-Term(Acetyl)	826.518			0	0	0	0	0	0	0	0	0	0	2.16195e+06	0						0										0
P22492	Histone H1t OS=Homo sapiens GN=HIST1H1T PE=1 SV=4 - [H1T_HUMAN]	35.75	5	2	8	41	DNA binding	chromosome; nucleus; organelle lumen	cell organization and biogenesis; metabolic process; development; reproduction; cell differentiation; cellular component movement	Pf00538	3010	1.88428e+06	0	4.99099e+06	0	2.18538e+07	0	2.55172e+06	0	8.30576e+06	457964	6.08251e+06	1.18718e+06	207	22.0057	11.7075	43.87	12.56	3	3	8.7	3	4	12.08	3	3	38.03	8.7	2	2	15.94	4	4
	Sequence	# PSMs	# Proteins	# Protein Groups	Protein Group Accessions	Modifications	MH+ [Da]	phosphoRS Isoform Probability	phosphoRS Site Probabilities	A7: Area	B7: Area	C7: Area	D7: Area	E7: Area	F7: Area	G7: Area	H7: Area	I7: Area	J7: Area	K7: Area	L7: Area	q-Value	PEP				#VALUE!	IonScore D2	IonScore J2	Exp Value D2							#VALUE!	Exp Value A2	Exp Value G2	B2	C2	I2	IonScore C2
	ALAAAGYDVEK	7	5	1	P22492		1107.57			0	0	0	0	0	0	650452	0	0	515363	0	358524	0	0.0007483				40.24	42.39	37.85	0.00370861							#VALUE!		0.00555441	High
	GILVQTRGTGASGSFK	1	1	1	P22492	N-Term(Acetyl); T6(Phospho); S12(Phospho); K16(Acetyl)	1822.81	0.979093	T(6): 99.8; T(9): 1.8; S(12): 98.2; S(14): 0.2	0	0	542920	0	0	0	0	0	0	0	0	0	0.042	0.4032				-59.0628										0				Medium		11.28
	KVPNLSVSKLITEALSVSQER	3	1	1	P22492	S8(Phospho); Q19(Deamidated)	2379.24	0.0829337	S(6): 45.8; S(8): 8.3; T(12): 45.8; S(16): 0.0; S(18): 0.0	0	0	0	0	3.21717e+07	0	0	0	0	0	0	0	0.499	1				-33.292										0
	KVIPKSTR	4	1	1	P22492	K1(Acetyl)	970.604			0	0	0	0	0	0	0	0	0	400566	0	0	0.539	1				0		10.51								#VALUE!
	SVSAKTK	14	1	1	P22492	N-Term(Acetyl); K5(Acetyl)	804.446			0	0	4.05733e+06	0	0	0	0	0	1.09818e+07	0	6.8604e+06	2.90654e+06						26.99	26.56	23.21	0.100464							#VALUE!	0.157757	0.087094	Low	Low	Low	21.1
	AKKSVSAK	4	1	1	P22492	K8(Acetyl)	860.52			1.88428e+06	0	8.39365e+06	0	1.1536e+07	0	0	0	0	0	8.96368e+06	0						0										0	1.13597			Low		10.41
	ATTPKTVR	6	1	1	P22492	K5(Acetyl)	915.525			0	0	2.522e+06	0	0	0	4.45298e+06	0	5.62975e+06	0	2.42346e+06	0						16.89	10.32		5.86642							-10.51		1.34861		Low	Low	13.35
	VIPKSTR	2	1	1	P22492	K4(Acetyl)	842.51			0	0	0	0	0	0	0	0	0	0	0	296492						0	12.9		1.84117							0
Q9BTM1	Histone H2A.J OS=Homo sapiens GN=H2AFJ PE=1 SV=1 - [H2AJ_HUMAN]	20.93	15	3	3	11	DNA binding; protein binding	chromosome; nucleus; extracellular	cell organization and biogenesis; metabolic process	Pf00125	55766	0	0	0	0	0	0	4.52114e+06	0	2.21594e+06	3.06969e+06	0	1.21946e+06	129	14.0109	10.9019	24.07	6.98	1	1				12.4	2	2	38.59	5.43	1	1	20.93	3	3
	Sequence	# PSMs	# Proteins	# Protein Groups	Protein Group Accessions	Modifications	MH+ [Da]	phosphoRS Isoform Probability	phosphoRS Site Probabilities	A7: Area	B7: Area	C7: Area	D7: Area	E7: Area	F7: Area	G7: Area	H7: Area	I7: Area	J7: Area	K7: Area	L7: Area	q-Value	PEP				#VALUE!	IonScore D2	IonScore J2	Exp Value D2							#VALUE!	Exp Value A2	Exp Value G2	B2	C2	I2	IonScore C2
	AGLQFPVGR	5	15	1	Q9BTM1		944.531			0	0	0	0	0	0	0	0	0	3.06969e+06	0	1.58196e+06	0	0.000444				0	30.95	43.58	0.0370024							#VALUE!
	HLQLAIR	5	14	1	Q9BTM1		850.525			0	0	0	0	0	0	4.52114e+06	0	2.21594e+06	0	0	856953	0.001	0.01439				21.31	13.99		0.137664							-11.54		0.0255164	High		High
	NDEELNKLLGK	1	7	1	Q9BTM1		1272.68			0	0	0	0	0	0	0	0	0	0	0	0	0.005	0.1039				0	13.51		3.47389							0
P62805	Histone H4 OS=Homo sapiens GN=HIST1H4A PE=1 SV=2 - [H4_HUMAN]	41.75	1	4	5	27	DNA binding; protein binding; catalytic activity; RNA binding	chromosome; nucleus; organelle lumen; extracellular; cytoskeleton; membrane	cell organization and biogenesis; metabolic process; cell differentiation; development; regulation of biological process; cell communication; response to stimulus	Pf00125	8359	0	0	0	0	5.63272e+06	0	0	0	0	1.72051e+06	0	1.09509e+06	103	11.3604	11.356	49.48	33.01	3	5				33.01	3	4	9.92	33.01	3	4	33.01	3	4
	Sequence	# PSMs	# Proteins	# Protein Groups	Protein Group Accessions	Modifications	MH+ [Da]	phosphoRS Isoform Probability	phosphoRS Site Probabilities	A7: Area	B7: Area	C7: Area	D7: Area	E7: Area	F7: Area	G7: Area	H7: Area	I7: Area	J7: Area	K7: Area	L7: Area	q-Value	PEP				#VALUE!	IonScore D2	IonScore J2	Exp Value D2							#VALUE!	Exp Value A2	Exp Value G2	B2	C2	I2	IonScore C2
	DNIQGITKPAIR	12	1	1	P62805		1325.75			0	0	0	0	0	0	0	0	0	1.36289e+06	0	1.34628e+06	0	0.001177				0	27.54	24.02	0.0468686							#VALUE!			High
	ISGLIYEETR	7	1	1	P62805		1180.62			0	0	0	0	0	0	0	0	0	2.07813e+06	0	1.70737e+06	0	0.006937				0	32.79	31.59	0.0287468							#VALUE!			High
	TVTAMDVVYALK	6	1	1	P62805	M5(Oxidation)	1326.7			0	0	0	0	0	0	0	0	0	0	0	231616	0	0.0006115				0	18.49	12.72	1.01017							#VALUE!			High
	VFLENVIR	1	1	1	P62805		989.578			0	0	0	0	5.63272e+06	0	0	0	0	0	0	0	0	0.0009735				0										0
	KTVTAMDVVYALK	1	1	1	P62805	N-Term(Acetyl); K1(Acetyl); T4(Phospho); K13(Acetyl)	1644.8	0.987051	T(2): 1.3; T(4): 98.7; Y(10): 0.0	0	0	0	0	0	0	0	0	0	0	0	0						-57.5882										0
Q16576	Histone-binding protein RBBP7 OS=Homo sapiens GN=RBBP7 PE=1 SV=1 - [RBBP7_HUMAN]	12.24	2	2	3	4	protein binding	nucleus; organelle lumen	metabolic process; regulation of biological process; cell organization and biogenesis; development; cell proliferation; cell growth; response to stimulus	Pf00400; Pf12265	5931	0	0	0	0	1.50403e+06	0	0	0	0	0	1.53577e+06	0	425	47.7902	5.04639	33.67				1.65	1	1				1	10.59	2	2
	Sequence	# PSMs	# Proteins	# Protein Groups	Protein Group Accessions	Modifications	MH+ [Da]	phosphoRS Isoform Probability	phosphoRS Site Probabilities	A7: Area	B7: Area	C7: Area	D7: Area	E7: Area	F7: Area	G7: Area	H7: Area	I7: Area	J7: Area	K7: Area	L7: Area	q-Value	PEP				#VALUE!	IonScore D2	IonScore J2	Exp Value D2							#VALUE!	Exp Value A2	Exp Value G2	B2	C2	I2	IonScore C2
	TVALWDLR	1	2	1	Q16576		973.546			0	0	0	0	0	0	0	0	0	0	0	0	0.003	0.01913				0										0			High
	LMIWDTR	2	2	1	Q16576		934.481			0	0	0	0	1.50403e+06	0	0	0	0	0	1.53577e+06	0	0.003	0.01441				0										0
	EGYGLSWNSNLSGHLLSASDDHTVCLWDINAGPKEGK	1	1	1	Q16576	N-Term(Acetyl); S17(Phospho); S19(Phospho); T23(Phospho); C25(Carbamidomethyl)	4309.77		Too many isoforms	0	0	0	0	0	0	0	0	0	0	0	0						0										0			Low
P52294	Importin subunit alpha-1 OS=Homo sapiens GN=KPNA1 PE=1 SV=3 - [IMA1_HUMAN]	18.22	2	3	7	18	protein binding; transporter activity	nucleus; membrane; organelle lumen; cytoplasm; cytosol	metabolic process; regulation of biological process; cell death; cell organization and biogenesis; transport; cell communication; response to stimulus	Pf00514; Pf01749	3836	0	0	244604	0	3.24579e+06	0	201382	0	2.51473e+06	155031	1.62042e+06	0	538	60.1836	5.0083	32.96	5.58	2	2	3.72	2	2	2.04	1	1	1	7.43	3	3
	Sequence	# PSMs	# Proteins	# Protein Groups	Protein Group Accessions	Modifications	MH+ [Da]	phosphoRS Isoform Probability	phosphoRS Site Probabilities	A7: Area	B7: Area	C7: Area	D7: Area	E7: Area	F7: Area	G7: Area	H7: Area	I7: Area	J7: Area	K7: Area	L7: Area	q-Value	PEP				#VALUE!	IonScore D2	IonScore J2	Exp Value D2							#VALUE!	Exp Value A2	Exp Value G2	B2	C2	I2	IonScore C2
	SPEQQLSATQK	10	1	1	P52294		1216.62			0	0	244604	0	0	0	201382	0	1.41093e+06	0	1.12452e+06	0	0	0.0001908				29.69		34.43								#VALUE!		0.0751793	High	High	High	22.35
	EAAWAITNATSGGSAEQIK	1	1	1	P52294		1904.93			0	0	0	0	0	0	0	0	0	0	0	0	0	0.0004926				0										0
	EPNPPIDEVISTPGVVAR	1	1	1	P52294		1889.99			0	0	0	0	0	0	0	0	0	191816	0	0	0.005	0.01886				0		11.99								#VALUE!
	NAVWALSNLCR	2	3	2	P52294;O60684	C10(Carbamidomethyl)	1303.66			0	0	0	0	0	0	0	0	0	118246	0	0	0.018	0.1318				0		22.84								#VALUE!			Medium
	QKREEQLFK	2	2	2	P52294;O60684	Q1(Deamidated); Q6(Deamidated)	1207.63			0	0	0	0	3.24579e+06	0	0	0	0	0	2.11632e+06	0	0.405	1				0										0
	DYVLDCNILPPLLQLFSK	1	1	1	P52294	Y2(Phospho); C6(Carbamidomethyl); S17(Phospho); K18(Acetyl)	2350.09	1	Y(2): 100.0; S(17): 100.0	0	0	0	0	0	0	0	0	0	0	0	0	0.854	1				-12.5296										0			Low
	IQAVIDAGVCRR	1	1	1	P52294	Q2(Deamidated)	1301.7			0	0	0	0	0	0	0	0	3618530	0	0	0						0										-18.86					Low
P11215	Integrin alpha-M OS=Homo sapiens GN=ITGAM PE=1 SV=2 - [ITAM_HUMAN]	38.54	2	33	37	216	protein binding; metal ion binding	nucleus; membrane; cell surface; extracellular	cell communication; defense response; regulation of biological process; response to stimulus; coagulation; cell differentiation; development; cell organization and biogenesis; cellular component movement; cell proliferation	Pf00092; Pf00357; Pf01839; Pf08441	3684	1.01216e+07	0	1.3347e+07	0	1.39199e+07	0	1.18782e+07	0	2.30199e+07	5.97875e+06	1.25934e+07	3.90696e+06	1152	127.099	7.2251	167.163	16.75	16	16	17.27	17	18	14.41	14	15	53.8788	21.96	22	23	13.72	12	13
	Sequence	# PSMs	# Proteins	# Protein Groups	Protein Group Accessions	Modifications	MH+ [Da]	phosphoRS Isoform Probability	phosphoRS Site Probabilities	A7: Area	B7: Area	C7: Area	D7: Area	E7: Area	F7: Area	G7: Area	H7: Area	I7: Area	J7: Area	K7: Area	L7: Area	q-Value	PEP															Exp Value A2	Exp Value G2	B2	C2	I2	IonScore C2
	GAVYLFHGTSGSGISPSHSQR	12	1	1	P11215		2145.05			989864	0	3.62454e+06	0	3.57279e+06	0	3.58426e+06	0	8.73152e+06	1.4694e+06	5.27883e+06	0	0	2.597e-09															0.000272345	6.07714	High	High	High	39.46
	TLFSLMQYSEEFR	5	1	1	P11215		1650.78			8.74477e+06	0	0	0	3.6749e+06	0	3749971	0	1.83795e+07	0	2.15582e+06	0	0	2.384e-05															0.000902666	0.0127594			High
	VQSLVLGAPR	12	1	1	P11215		1039.62			4.73699e+06	0	1.72591e+07	0	1.34123e+07	0	1.51243e+07	0	2.45243e+07	8.66634e+06	1.28712e+07	5.2983e+06	0	0.000505															0.000285937	0.00096888	High	High	High	44.54
	FGAALTVLGDVNGDK	3	2	2	P11215;P20702		1476.77			2.68506e+06	0	0	0	0	0	3.05918e+06	0	6.2705e+06	0	0	0	0	0.0003106															0.00465808	0.855045			High
	EFVSTVMEQLKK	5	1	1	P11215		1438.76			1.44494e+06	0	2.20697e+06	0	0	0	0	0	5.39212e+06	0	3.35054e+06	0	0	0.0126															0.00391299			High	Low	22.99
	VDSDMNDAYLGYAAAIILR	13	1	1	P11215		2071.02			6.90363e+06	0	0	0	6.14747e+06	0	3.71333e+06	0	1.4591e+07	174777	1.30168e+06	0	0	1.154e-06															0.00990141	0.000193101		High	High	31.1
	YVIGVGDAFR	12	1	1	P11215		1096.58			9.45985e+06	0	1.09905e+07	0	16146074	0	1.22265e+07	0	2.3731e+07	2.09007e+06	1.25834e+07	1.85987e+06	0	0.0003205															0.0487487	0.0192293	High	High	High	36.22
	AIMEFNPR	7	1	1	P11215		977.487			3.90474e+06	0	1.17914e+07	0	9.16669e+06	0	8.28368e+06	0	1.09955e+07	0	1.00071e+07	0	0	0.004672															0.0541767	0.131769	Medium	High	High	33.4
	LPSHSDFLAELR	9	1	1	P11215		1384.72			825423	0	1.32183e+06	0	1.71194e+06	0	1.87644e+06	0	2.37152e+06	662711	1.96349e+06	0	0	0.0002837															0.204697	0.107282	High	High	High	42.21
	ILVVITDGEK	10	1	1	P11215		1086.64			1.50873e+06	0	2.22357e+06	0	2.92218e+06	0	0	0	7.51659e+06	2.10636e+06	3.688e+06	897010	0	0.002101															0.0583033		High	High	High	28.9
	LQYFGQSLSGGQDLTMDGLVDLTVGAQGHVLLLR	2	1	1	P11215		3601.87			1634125	0	0	0	0	0	0	0	0	0	0	0	0	9.993e-05															0.298544
	VVVGAPQEIVAANQR	12	1	1	P11215		1550.86			1.20947e+06	0	948501	0	1.30693e+06	0	1.56337e+06	0	2.14032e+06	861494	1487572	491606	0	5.053e-06															0.257608	0.0169808	High	High	High	32.6
	QELNTIASKPPR	7	1	1	P11215		1353.75			257577	0	428932	0	460620	0	0	0	1.12278e+06	0	628175	308458	0	9.581e-05															0.405192		High	High	High	18.61
	FGAALTVLGDVNGDKLTDVAIGAPGEEDNR	5	1	1	P11215	N12(Deamidated)	3015.49			1.21602e+07	0	0	0	4.45141e+06	0	0	0	15058668	0	0	0	0	0.0004597															3.72957				High
	SRQELNTIASKPPR	8	1	1	P11215		1596.88			70337.8	0	540004	0	0	0	0	0	0	1.19508e+06	773198	0	0	0.002991															1.16449		High	High	High	19.54
	QTQVLGLTQTCETLK	5	1	1	P11215	C11(Carbamidomethyl)	1719.89			0	0	0	0	0	0	0	0	0	659475	0	246029	0	0.00295																	High
	GFGQSVVQLQGSR	6	1	1	P11215		1362.71			0	0	0	0	0	0	0	0	0	638340	0	472423	0	0.0005426																	High
	QNTGMWESNANVK	9	1	1	P11215	M5(Oxidation)	1494.66			0	0	387387	0	4.15015e+06	0	1.75084e+06	0	0	4.66034e+06	0	3.57264e+06	0	0.0002458																0.000851196	High	High		17.97
	LACESASSTEVSGALK	6	1	1	P11215	C3(Carbamidomethyl)	1609.77			0	0	0	0	0	0	0	0	0	734923	0	459649	0	4.257e-06																	High
	GGQVSVCPLPR	6	3	2	P11215;P20702	C7(Carbamidomethyl)	1169.61			0	0	0	0	0	0	0	0	0	4.60956e+06	0	2.84995e+06	0	0.0001646																	High
	SLVKPITQLLGR	6	1	1	P11215		1324.83			0	0	0	0	0	0	0	0	0	1.36435e+06	0	1.22513e+06	0	0.0009155																	High
	LFTALFPFEK	3	1	1	P11215		1212.67			0	0	0	0	0	0	0	0	0	722129	0	0	0	0.002357																	High
	NVFECNDQVVK	3	1	1	P11215	C5(Carbamidomethyl)	1351.63			0	0	0	0	0	0	0	0	0	1.31476e+06	0	902422	0	0.001561																	High
	RQTQVLGLTQTCETLK	1	1	1	P11215	C12(Carbamidomethyl)	1875.99			0	0	0	0	0	0	0	0	0	0	0	0	0	0.003139																	High
	VMQHQYQVSNLGQR	2	1	1	P11215	M2(Oxidation)	1703.83			0	0	0	0	0	0	0	0	0	0	0	0	0	2.347e-05																	High
	DHVFQVNNFEALK	5	1	1	P11215		1560.78			0	0	1.67837e+06	0	0	0	0	0	5.80234e+06	202927	2.73424e+06	0	0	0.0002126																	High	High	High	21.08
	QNTGMWESNANVK	6	1	1	P11215		1478.67			0	0	1.05324e+07	0	8.79238e+06	0	6.54632e+06	0	2.08044e+07	149972	1.23256e+07	0	0	8.573e-10																3.61343e-05		High	High	54.69
	VMQHQYQVSNLGQR	3	1	1	P11215		1687.83			0	0	498239	0	652602	0	0	0	0	0	922680	0	0	0.001922																		High		12.88
	FGAALTVLGDVNGDKLTDVAIGAPGEEDNR	2	1	1	P11215		3014.49			0	0	0	0	0	0	2.67013e+06	0	0	0	0	0	0	0.00201																19.3431			High
	TQVTFFFPLDLSYR	1	1	1	P11215		1733.89			0	0	0	0	0	0	0	0	2.34699e+06	0	0	0	0	0.004812																			High
	SLPISLVFLVPVR	1	1	1	P11215		1439.9			0	0	0	0	0	0	0	0	0	91313.6	0	0	0	0.001565
	FGDPLGYEDVIPEADREGVIR	1	1	1	P11215		2347.15			0	0	0	0	0	0	0	0	0	0	0	0	0.001	0.0446																		High		27.3
	LTDVAIGAPGEEDNR	3	1	1	P11215		1556.75			0	0	0	0	0	0	0	0	0	0	0	0	0.001	0.06451
	DMMSEGGPPGAEPQ	1	1	1	P11215		1402.56			0	0	0	0	0	0	0	0	1.59837e+06	0	0	0	0.001	0.01389																			High
	AIMEFNPR	6	1	1	P11215	M3(Oxidation)	993.482			0	0	0	0	0	0	0	0	0	949257	0	783469	0.002	0.009266																	Medium
	YQHIGLVAMFR	1	1	1	P11215	M9(Oxidation)	1350.7			0	0	0	0	0	0	0	0	0	704971	0	0	0.002	0.01089
	GGQVSVCPLPR	1	2	1	P11215		1112.58			0	0	0	0	0	0	0	0	0	0	836732	0	0.004	0.0786
	TEFQLELPVK	4	1	1	P11215		1203.66			0	0	0	0	0	0	0	0	0	0	0	0	0.032	0.2842																	Medium
	MKEFVSTVMEQLKK	1	1	1	P11215		1697.89			819490	0	0	0	0	0	0	0	0	0	0	0	0.035	0.4216															4.53586
	DMMSEGGPPGAEPQ	1	1	1	P11215	M2(Oxidation); M3(Oxidation)	1434.55			0	0	0	0	0	0	0	0	0	0	0	0	0.083	0.6452																	Low
	GAVYLFHGTSGSGISPSHSQR	1	1	1	P11215	Q20(Deamidated)	2146.05			0	0	0	0	0	0	0	0	0	0	0	0	0.356	1
	VSTLQNQR	2	1	1	P11215		945.515			0	0	6.17432e+06	0	1.22014e+07	0	0	0	0	0	0	0																				Low		16.63
	ASLGNKLLLK	6	1	1	P11215	S2(Phospho); N5(Deamidated); K6(Acetyl)	1179.63	1	S(2): 100.0	0	0	0	0	0	0	2.43408e+06	0	3.199e+06	0	0	0																		2.54088			Low
	AIMEFNPREVAR	1	1	1	P11215	N-Term(Acetyl); M3(Oxidation); N6(Deamidated)	1491.73			0	0	0	0	0	0	0	0	0	0	4.39813e+06	0
P05107	Integrin beta-2 OS=Homo sapiens GN=ITGB2 PE=1 SV=2 - [ITB2_HUMAN]	28.22	3	14	18	72	protein binding; receptor activity; metal ion binding	membrane; cell surface; extracellular	cell communication; defense response; regulation of biological process; response to stimulus; cell death; development; coagulation; cell organization and biogenesis; cellular component movement; metabolic process; cell proliferation	Pf00362; Pf07965; Pf08725	3689	949276	0	1.84773e+06	0	3.35161e+06	0	0	0	3.92951e+06	1.21024e+06	2.10489e+06	854949	769	84.7261	6.94678	128.735	8.19	6	6	4.81	4	4	8.45	6	7	28.3394	22.76	15	16	3.64	3	3
	Sequence	# PSMs	# Proteins	# Protein Groups	Protein Group Accessions	Modifications	MH+ [Da]	phosphoRS Isoform Probability	phosphoRS Site Probabilities	A7: Area	B7: Area	C7: Area	D7: Area	E7: Area	F7: Area	G7: Area	H7: Area	I7: Area	J7: Area	K7: Area	L7: Area	q-Value	PEP															Exp Value A2	Exp Value G2	B2	C2	I2	IonScore C2
	LTEIIPK	10	1	1	P05107		813.507			247867	0	0	0	678025	0	0	0	1.52401e+06	1.30185e+06	1.05704e+06	695109	0	0.003267															0.0113866		High		High
	LGAILTPNDGR	9	1	1	P05107		1126.62			1.50079e+06	0	4.14793e+06	0	4.30278e+06	0	0	0	6.74805e+06	782611	3.79056e+06	0	0	0.006051															0.0441763		Medium	High	High	20.93
	SQWNNDNPLFK	6	1	1	P05107		1362.64			1.09918e+06	0	0	0	834737	0	0	0	1.77789e+06	0	1.46707e+06	0	0	0.003802															0.326175		High		High
	YNGQVCGGPGR	4	1	1	P05107	N2(Deamidated); C6(Carbamidomethyl)	1165.5			0	0	0	0	0	0	0	0	0	172836	0	128526	0	0.0006879																	High
	ALNEITESGR	6	1	1	P05107		1089.55			0	0	0	0	0	0	0	0	0	1.51915e+06	0	1.09816e+06	0	0.001821																	High
	CHPGFEGSACQCER	1	1	1	P05107	C1(Carbamidomethyl); C10(Carbamidomethyl); C12(Carbamidomethyl)	1694.65			0	0	0	0	0	0	0	0	0	0	0	0	0	2.553e-07																	High
	LAENNIQPIFAVTSR	5	1	1	P05107		1672.9			0	0	0	0	0	0	0	0	0	808453	0	475673	0	0.0001911																	High
	IGFGSFVDK	5	3	1	P05107		969.503			0	0	756014	0	1.38312e+06	0	0	0	1.65377e+06	0	0	0	0	0.01248																	High	High	High	33.41
	ECIESGPGCTWCQK	1	1	1	P05107	C2(Carbamidomethyl); C9(Carbamidomethyl); C12(Carbamidomethyl)	1711.69			0	0	0	0	0	0	0	0	0	0	0	0	0	0.0005204																	High
	VFLDHNALPDTLK	4	1	1	P05107		1482.79			0	0	0	0	0	0	0	0	3.26258e+06	0	0	771579	0	0.0009839																	High		High
	YLIYVDESR	5	1	1	P05107		1157.58			0	0	0	0	0	0	0	0	0	809728	0	289205	0.001	0.005309																	High
	YNGQVCGGPGR	1	1	1	P05107	C6(Carbamidomethyl)	1164.52			0	0	0	0	0	0	0	0	0	0	0	0	0.002	0.056
	GFLECGICR	1	1	1	P05107	C5(Carbamidomethyl); C8(Carbamidomethyl)	1111.5			0	0	0	0	0	0	0	0	0	0	0	0	0.003	0.008031																	High
	GCAADDIMDPTSLAETQEDHNGGQK	1	1	1	P05107	C2(Carbamidomethyl); M8(Oxidation)	2676.11			0	0	0	0	0	0	0	0	0	0	0	0	0.003	0.01309																	High
	YISCAECLK	1	1	1	P05107	C4(Carbamidomethyl); C7(Carbamidomethyl)	1143.52			0	0	0	0	0	0	0	0	0	0	0	0	0.011	0.07528																	Medium
	SQWNNDNPLFKSATTTVMNPK	4	1	1	P05107	S1(Phospho); Q2(Deamidated); N4(Deamidated); S12(Phospho); T14(Phospho); T16(Phospho); M18(Oxidation); N19(Deamidated); K21(Acetyl)	2773.99		Too many NL-allowing PTMs	0	0	0	0	0	0	0	0	0	0	0	0	0.652	1																		Low		16.1
	KLGGDLLR	2	1	1	P05107		871.536			0	0	0	0	0	0	0	0	0	0	499844	0																			Low
	LKSQWNNDNPLFK	4	1	1	P05107	Q4(Deamidated); K13(Acetyl)	1646.81			0	0	639256	0	0	0	0	0	0	0	0	0																				Low		14.54
	QLISGNLDAPEGGLDAMMQVAACPEEIGWR	2	1	1	P05107	Q1(Deamidated); S4(Phospho); M17(Oxidation)	3268.44	1	S(4): 100.0	0	0	0	0	4.36892e+06	0	0	0	0	0	0	0
P14923	Junction plakoglobin OS=Homo sapiens GN=JUP PE=1 SV=3 - [PLAK_HUMAN]	20.13	1	5	10	33	structural molecule activity; protein binding	nucleus; cytoplasm; cytosol; cytoskeleton; membrane; extracellular	metabolic process; regulation of biological process; cell organization and biogenesis; cell communication; cell differentiation; development; response to stimulus; cellular component movement; cell proliferation; transport; cell death; reproduction	Pf00514	3728	0	0	1.82585e+06	0	222090	0	0	0	268264	296798	305125	184405	745	81.6927	6.13818	33.3946	8.99	4	4	1.61	1	1	7.11	5	5	40.0846	2.55	2	2	9.66	7	7
	Sequence	# PSMs	# Proteins	# Protein Groups	Protein Group Accessions	Modifications	MH+ [Da]	phosphoRS Isoform Probability	phosphoRS Site Probabilities	A7: Area	B7: Area	C7: Area	D7: Area	E7: Area	F7: Area	G7: Area	H7: Area	I7: Area	J7: Area	K7: Area	L7: Area	q-Value	PEP				#VALUE!	IonScore D2	IonScore J2	Exp Value D2							#VALUE!	Exp Value A2	Exp Value G2	B2	C2	I2	IonScore C2
	LLNQPNQWPLVK	4	1	1	P14923		1449.82			0	0	0	0	0	0	0	0	0	0	0	246504	0	0.04843				0	17.21		0.454358							0			Medium
	TMQNTSDLDTAR	4	1	1	P14923		1352.61			0	0	393841	0	222090	0	0	0	268264	0	305125	0	0	4.815e-05				0										-52.27				High	High	72.45
	LLNDEDPVVVTK	5	1	1	P14923		1341.73			0	0	0	0	0	0	0	0	0	448899	0	168864	0	0.01469				0	43.79	28.75	0.00216645							#VALUE!
	LVQLLVK	6	1	1	P14923		812.56			0	0	0	0	0	0	0	0	0	224375	0	102533	0.003	0.0106				0	27.72	18.53	0.00676176							#VALUE!			Medium
	TMQNTSDLDTAR	3	1	1	P14923	M2(Oxidation)	1368.6			0	0	0	0	0	0	0	0	0	0	0	137848	0.007	0.1534				0	10.42		10.2765							0
	LNYGIPAIVK	2	1	1	P14923		1087.65			0	0	0	0	0	0	0	0	0	0	0	0	0.049	0.3772				0	16.42		0.326089							0
	LAEPSQLLK	2	1	1	P14923		998.588			0	0	0	0	0	0	0	0	0	0	0	0	0.055	0.3735				0	14.78		1.04621							0
	AAMIVNQLSK	2	1	1	P14923	M3(Oxidation)	1090.6			0	0	0	0	0	0	0	0	0	217120	0	0	0.149	0.8656				0	10.58	14.05	4.26117							#VALUE!
	LLWTTSR	1	1	1	P14923		876.494			0	0	565679	0	0	0	0	0	0	0	0	0	0.204	0.8685				0										0				Low		10.19
	ILVNQLSVDDVNVLTCATGTLSNLTCNNSKNK	3	1	1	P14923	N-Term(Acetyl); N4(Deamidated); Q5(Deamidated); N12(Deamidated); T15(Phospho); N23(Deamidated); N27(Deamidated)	3518.61		Too many NL-allowing PTMs	0	0	4.51804e+06	0	0	0	0	0	0	0	0	0						0										0				Low		11.87
	EVMNLMEQPIKVTEWQQTYTYDSGIHSGANTCVPSVSSK	1	1	1	P14923	M3(Oxidation); N4(Deamidated); M6(Oxidation); Q8(Deamidated); T13(Phospho); Y19(Phospho); N30(Deamidated); T31(Phospho); S35(Phospho); S37(Phospho); S38(Phospho); K39(Acetyl)	4914.81		Too many NL-allowing PTMs	0	0	0	0	0	0	0	0	0	0	0	0						0										0
	Sequence	# PSMs	# Proteins	# Protein Groups	Protein Group Accessions	Modifications	MH+ [Da]	phosphoRS Isoform Probability	phosphoRS Site Probabilities	A7: Area	B7: Area	C7: Area	D7: Area	E7: Area	F7: Area	G7: Area	H7: Area	I7: Area	J7: Area	K7: Area	L7: Area	q-Value	PEP				#VALUE!	IonScore D2	IonScore J2	Exp Value D2							#VALUE!	Exp Value A2	Exp Value G2	B2	C2	I2	IonScore C2
	VDELEAALR	6	1	1	Q8N1N4		1015.54			129143	0	775362	0	0	0	0	0	0	278633	0	255662	0	5.725e-05				0		52.7								#VALUE!	0.437206		High	High		55.99
	QNASLQAAITDAEQR	2	1	1	Q8N1N4		1615.8			0	0	0	0	0	0	0	0	0	0	0	0	0	0.001055				0	53.25		0.000694823							0			High
	IEIDPQFQVVR	4	1	1	Q8N1N4		1343.73			0	0	0	0	0	0	0	0	0	0	0	0	0.001	0.004314				0	11.39		4.67975							0
	LLEGEECR	3	11	5	P35908;P13647;P02538;P04259;Q8N1N4	C7(Carbamidomethyl)	1005.47			0	0	0	0	0	0	0	0	0	3.18866e+06	0	2.78821e+06	0.002	0.04872				0		41.08								#VALUE!			High
	TLNNQFASFIDK	3	1	1	Q8N1N4		1397.7			0	0	0	0	0	0	0	0	0	0	0	0	0.006	0.1356				0	30.81		0.0733173							0			Low
	TLNNQFASFIDK	4	1	1	Q8N1N4	N-Term(Acetyl); N3(Deamidated); N4(Deamidated)	1441.69			0	0	0	0	0	0	0	0	0	0	0	0	0.008	0.04085				0										0
	FLEQQNK	9	18	7	P12035;P13647;P02538;P04259;Q8N1N4;P78386;P08670	Q4(Deamidated)	907.451			82311.2	0	0	0	507098	0	316435	0	0	0	0	0	0.024	0.3314				18.29										0	0.175757	0.789441
	ATLENDFVVLK	5	1	1	Q8N1N4	N-Term(Acetyl); N5(Deamidated)	1291.68			1.93527e+08	0	9.14493e+07	0	2.2851e+08	0	1.46157e+08	0	0	0	0	0	0.032	0.3958				26.37										0	0.897007	0.143826		Low		16.73
	DVDGVFLSK	1	1	1	Q8N1N4		979.508			0	0	0	0	0	0	0	0	0	0	0	0	0.041	0.317				0	15.3		1.49626							0
	TLNNQFASFIDKVR	3	1	1	Q8N1N4	N-Term(Acetyl); Q5(Deamidated)	1695.88			0	0	0	0	0	0	0	0	0	754627	0	0	0.639	1				0		16.09								#VALUE!
P00338	L-lactate dehydrogenase A chain OS=Homo sapiens GN=LDHA PE=1 SV=2 - [LDHA_HUMAN]	43.98	3	14	15	101	nucleotide binding; catalytic activity; protein binding	nucleus; cytoplasm; mitochondrion; cytosol; membrane; extracellular	metabolic process; development; cell communication; response to stimulus	Pf00056; Pf02866	3939	4.80123e+06	0	4.53918e+06	0	9.06584e+06	0	8.01709e+06	0	1.35273e+07	5.46225e+06	4.18629e+06	3.25497e+06	332	36.6654	8.26514	75.4763	24.4	9	9	23.49	8	9	26.81	8	8	1.01392	32.23	10	11	14.76	5	5
	Sequence	# PSMs	# Proteins	# Protein Groups	Protein Group Accessions	Modifications	MH+ [Da]	phosphoRS Isoform Probability	phosphoRS Site Probabilities	A7: Area	B7: Area	C7: Area	D7: Area	E7: Area	F7: Area	G7: Area	H7: Area	I7: Area	J7: Area	K7: Area	L7: Area	q-Value	PEP				#VALUE!	IonScore D2	IonScore J2	Exp Value D2							#VALUE!	Exp Value A2	Exp Value G2	B2	C2	I2	IonScore C2
	DLADELALVDVIEDK	7	1	1	P00338		1657.85			3.75744e+06	0	881009	0	4.01753e+06	0	3.60903e+06	0	8.41422e+06	0	1.75327e+06	0	0	0.0001186				87.69										-83.79	8.95823e-06	1.62726e-07		High	High	65.78
	SADTLWGIQK	12	1	1	P00338		1118.58			1.33322e+06	0	1.47675e+06	0	3.15209e+06	0	2.85157e+06	0	3.61081e+06	4.22307e+06	2.15874e+06	1.59748e+06	0	0.001765				42.97		39.4								#VALUE!	0.0156904	0.00363608	High	High	High	24.39
	ATLKDQLIYNLLK	9	1	1	P00338	N-Term(Acetyl)	1574.91			1.22037e+06	0	678224	0	0	0	699834	0	1.30299e+06	0	737366	0	0	0.0008807				12.55										-11.38	0.00562878	0.497534		High	High	24.08
	DQLIYNLLK	12	1	1	P00338		1119.64			5.25529e+06	0	1.82786e+06	0	6.74939e+06	0	7.98469e+06	0	1.67131e+07	2.90356e+06	3.62155e+06	2.4429e+06	0	0.002988				43.68	43.89	31.45	0.000796223							#VALUE!	0.0107113	0.000801386	High	High	High	16.41
	GYTSWAIGLSVADLAESIMK	4	1	1	P00338		2112.06			2.25326e+06	0	0	0	1.12603e+06	0	372731	0	620382	0	0	0	0	7.118e-10				35.52										-14.97	0.144135	0.0403562			High
	QVVESAYEVIK	12	1	1	P00338		1264.68			2.26053e+06	0	1.87989e+06	0	3.71541e+06	0	3.78945e+06	0	5.53839e+06	4.18597e+06	2.31872e+06	1.7537e+06	0	0.0006938				35.2	47.39	52.15	0.000900093							#VALUE!	0.165359	0.0135596	High	High	High	22.54
	GEMMDLQHGSLFLR	5	1	1	P00338		1633.78			4.1626e+06	0	4.77705e+06	0	1.0331e+07	0	7.05194e+06	0	1.32612e+07	0	0	0	0	0.004664				25.5										-23.9	2.21899	0.385555		High	High	27.43
	VIGSGCNLDSAR	6	4	2	P00338;P07195	C6(Carbamidomethyl)	1248.6			0	0	0	0	0	0	0	0	0	6.15822e+06	0	3.72978e+06	0	1.936e-05				0	42.98	43.6	0.0047178							#VALUE!			High
	VTLTSEEEAR	2	1	1	P00338		1134.56			0	0	0	0	0	0	0	0	0	0	0	0	0	0.0003264				0										0			High
	LVIITAGAR	11	1	1	P00338		913.583			0	0	3.63121e+06	0	2.65777e+06	0	3.82455e+06	0	6.57035e+06	3.84435e+06	3.71551e+06	2.07111e+06	0	0.01352				46.7	45.8	40.61	0.000315632							#VALUE!		0.000256555	High	High	High	46.52
	DQLIYNLLKEEQTPQNK	2	1	1	P00338		2074.08			0	0	0	0	0	0	0	0	0	0	0	0	0	4.122e-05				0										0			High
	LKGEMMDLQHGSLFLR	2	1	1	P00338	M5(Oxidation); M6(Oxidation)	1906.95			0	0	0	0	0	0	0	0	0	0	0	236010	0	8.177e-07				0										0			High
	VIGSGCNLDSAR	1	4	2	P00338;P07195		1191.58			0	0	0	0	0	0	0	0	0	0	0	0	0.002	0.03033				0										0
	IVSGKDYNVTANSK	3	1	1	P00338		1495.77			0	0	0	0	0	0	0	0	0	1.00835e+06	0	413672	0.003	0.01316				0		17.67								#VALUE!			Medium
	DLADELALVDVIEDKLK	1	1	1	P00338		1899.02			0	0	0	0	0	0	0	0	5.60378e+06	0	0	0	0.012	0.2129				0										-14.04					Medium
	FIIPNVVK	12	1	1	P00338		929.581			4.9858e+06	0	5.20929e+06	0	1.01171e+07	0	9.01464e+06	0	1.06077e+07	6.00545e+06	5.22181e+06	3.59224e+06	0.031	0.3751				14.82	18.48	18.75	0.191573							#VALUE!	0.165471	0.443325	Low	Low	Medium	18.76
P07195	L-lactate dehydrogenase B chain OS=Homo sapiens GN=LDHB PE=1 SV=2 - [LDHB_HUMAN]	37.13	3	8	12	53	catalytic activity; protein binding; nucleotide binding	cytoplasm; mitochondrion; cytosol; membrane; extracellular	metabolic process	Pf00056; Pf02866	3945	426655	0	0	0	694238	0	250561	0	5.75801e+06	2.80005e+06	0	1.71661e+06	334	36.6151	6.04932	86.8133	25.45	7	9	8.08	2	2	16.17	5	5	79.4	27.25	9	10	23.95	7	7
	Sequence	# PSMs	# Proteins	# Protein Groups	Protein Group Accessions	Modifications	MH+ [Da]	phosphoRS Isoform Probability	phosphoRS Site Probabilities	A7: Area	B7: Area	C7: Area	D7: Area	E7: Area	F7: Area	G7: Area	H7: Area	I7: Area	J7: Area	K7: Area	L7: Area	q-Value	PEP				#VALUE!	IonScore D2	IonScore J2	Exp Value D2							#VALUE!	Exp Value A2	Exp Value G2	B2	C2	I2	IonScore C2
	SLADELALVDVLEDK	3	1	1	P07195		1629.86			625009	0	0	0	0	0	0	0	6971244	0	0	0	0	1.094e-07				0										-80.56	0.000774181				High
	IVADKDYSVTANSK	11	1	1	P07195		1510.77			228302	0	0	0	694238	0	90968.4	0	0	1.08833e+06	0	584763	0	0.0004686				14.09	20.17	17.5	0.91834							#VALUE!	4.17496	3.49193	High
	VIGSGCNLDSAR	6	4	2	P00338;P07195	C6(Carbamidomethyl)	1248.6			0	0	0	0	0	0	0	0	0	6.15822e+06	0	3.72978e+06	0	1.936e-05				0	42.98	43.6	0.0047178							#VALUE!			High
	MVVESAYEVIK	5	1	1	P07195	M1(Oxidation)	1283.65			0	0	0	0	0	0	0	0	0	0	0	233610	0	0.0001821				0	32.25	19.29	0.0401774							#VALUE!			High
	SADTLWDIQK	4	1	1	P07195		1176.59			0	0	0	0	0	0	0	0	0	496132	0	0	0	0.05423				0	27.65	33.06	0.169987							#VALUE!			High
	LIAPVAEEEATVPNNK	6	1	1	P07195		1694.89			0	0	0	0	0	0	410153	0	0	1.15359e+06	0	0	0	7.312e-06				33.82	37.49	41.66	0.0145264							#VALUE!		0.0284658	High
	SLADELALVDVLEDKLK	1	1	1	P07195		1871.04			0	0	0	0	0	0	0	0	4.54477e+06	0	0	0	0	2.488e-05				0										-41.96					High
	GLTSVINQK	6	1	1	P07195		959.552			0	0	0	0	0	0	0	0	0	590323	0	462263	0.001	0.005263				0	23.11	32.42	0.180068							#VALUE!			High
	VIGSGCNLDSAR	1	4	2	P00338;P07195		1191.58			0	0	0	0	0	0	0	0	0	0	0	0	0.002	0.03033				0										0
	FIIPQIVK	6	1	1	P07195		957.613			0	0	0	0	0	0	0	0	0	1.04034e+06	0	835297	0.025	0.2086				0	17.85	11.26	0.105818							#VALUE!			Medium
	LKDDEVAQLK	1	1	1	P07195		1158.64			0	0	0	0	0	0	0	0	0	0	0	0	0.123	0.8464				0										0			Low
	IVVVTAGVRQQEGESR	2	1	1	P07195	T5(Phospho); Q10(Deamidated)	1808.9	0.947259	T(5): 94.7; S(15): 5.3	0	0	0	0	0	0	0	0	0	0	0	0	0.657	1				-22.1003										0
	KSADTLWDIQK	1	1	1	P07195	Q10(Deamidated)	1305.66			0	0	0	0	0	0	0	0	0	0	0	0						0										0			Low
P02788	Lactotransferrin OS=Homo sapiens GN=LTF PE=1 SV=6 - [TRFL_HUMAN]	53.94	1	38	39	224	DNA binding; catalytic activity; metal ion binding; protein binding; enzyme regulator activity	extracellular; nucleus; cytoplasm; organelle lumen	regulation of biological process; defense response; response to stimulus; metabolic process; transport; cellular homeostasis; cell communication; cell proliferation; cell death; cell differentiation; development; cell organization and biogenesis	Pf00405	4057	0	0	0	0	2.39323e+06	0	8.76426e+06	0	1.1257e+06	1.13153e+07	0	9.3976e+06	710	78.1319	8.11865	706.418	44.79	28	39				47.18	31	42	466.424	50.56	34	47	27.18	18	21
	Sequence	# PSMs	# Proteins	# Protein Groups	Protein Group Accessions	Modifications	MH+ [Da]	phosphoRS Isoform Probability	phosphoRS Site Probabilities	A7: Area	B7: Area	C7: Area	D7: Area	E7: Area	F7: Area	G7: Area	H7: Area	I7: Area	J7: Area	K7: Area	L7: Area	q-Value	PEP															Exp Value A2	Exp Value G2	B2	C2	I2	IonScore C2
	CLAENAGDVAFVK	4	1	1	P02788	C1(Carbamidomethyl)	1393.68			0	0	0	0	0	0	0	0	0	1.53763e+06	0	1.53939e+06	0	0.0005666																	High
	FDEYFSQSCAPGSDPR	6	1	1	P02788	C9(Carbamidomethyl)	1862.76			0	0	0	0	0	0	0	0	0	1.42769e+06	0	1.30879e+06	0	2.266e-07																	High
	SNLCALCIGDEQGENK	3	1	1	P02788	C4(Carbamidomethyl); C7(Carbamidomethyl)	1807.79			0	0	0	0	0	0	0	0	0	1.73185e+06	0	1.63807e+06	0	0.001163																	High
	NLLFNDNTECLAR	3	1	1	P02788	C10(Carbamidomethyl)	1579.75			0	0	0	0	0	0	0	0	0	0	0	6.45191e+06	0	3.603e-05																	High
	KGGSFQLNELQGLK	8	1	1	P02788		1518.83			0	0	0	0	0	0	0	0	0	2.98435e+06	0	959485	0	3.952e-05																	High
	CGLVPVLAENYK	3	1	1	P02788	C1(Carbamidomethyl)	1362.71			0	0	0	0	0	0	0	0	0	0	0	3.24925e+06	0	2.34e-05																	High
	GGSFQLNELQGLK	7	1	1	P02788		1390.73			0	0	0	0	0	0	1.57798e+06	0	0	6.2913e+06	0	8.41056e+06	0	0.0005657																0.000489032	High
	SCHLAMAPNHAVVSR	8	1	1	P02788	C2(Carbamidomethyl); M6(Oxidation)	1665.8			0	0	0	0	0	0	0	0	0	2.27829e+06	0	2.54543e+06	0	0.0007317																	High
	FFSASCVPGADK	6	1	1	P02788	C6(Carbamidomethyl)	1285.59			0	0	0	0	0	0	0	0	0	1.80263e+06	0	2.53677e+06	0	0.00815																	High
	DGAGDVAFIR	7	1	1	P02788		1020.51			0	0	0	0	2.2712e+06	0	0	0	0	1.07946e+07	0	7.28063e+06	0	7.512e-05																	High
	RSDTSLTWNSVK	12	1	1	P02788		1393.71			0	0	0	0	0	0	0	0	0	3.15307e+06	0	3.09609e+06	0	5.694e-05																	High
	LRPVAAEVYGTER	12	1	1	P02788		1460.78			0	0	0	0	0	0	0	0	0	9.55459e+06	0	1.12013e+07	0	0.0002651																	High
	NLLFNDNTECLAR	3	1	1	P02788	N5(Deamidated); C10(Carbamidomethyl)	1580.74			0	0	0	0	0	0	0	0	0	0	0	0	0	0.001034																	High
	EDAIWNLLR	9	1	1	P02788		1129.6			0	0	0	0	1.86764e+06	0	2.56032e+06	0	1.1257e+06	1.46058e+06	0	1.15907e+06	0	0.0007677																0.00249828	High		High
	YLGPQYVAGITNLK	11	1	1	P02788		1536.84			0	0	0	0	0	0	0	0	0	3.14067e+06	0	4.16883e+06	0	2.783e-06																	High
	NGSDCPDKFCLFQSETK	2	1	1	P02788	C5(Carbamidomethyl); C10(Carbamidomethyl)	2032.87			0	0	0	0	0	0	0	0	0	579128	0	0	0	6.65e-05																	High
	SVQWCAVSQPEATK	7	1	1	P02788	C5(Carbamidomethyl)	1590.76			0	0	0	0	0	0	0	0	0	1.87251e+06	0	2.13455e+06	0	0.0001723																	High
	VVWCAVGEQELR	4	1	1	P02788	C4(Carbamidomethyl)	1445.72			0	0	0	0	0	0	0	0	0	1.19951e+06	0	1.40629e+06	0	0.002542																	High
	VVWCAVGEQELRK	2	1	1	P02788	C4(Carbamidomethyl)	1573.81			0	0	0	0	0	0	0	0	0	289111	0	0	0	0.002724																	High
	YLGPQYVAGITNLKK	3	1	1	P02788		1664.94			0	0	0	0	0	0	0	0	0	7.12813e+06	0	0	0	0.003427																	High
	DVTVLQNTDGNNNEAWAK	8	1	1	P02788		1988.93			0	0	0	0	0	0	0	0	0	4.10866e+06	0	1.65232e+06	0	0.0001681																	High
	FQLFGSPSGQK	6	1	1	P02788		1195.61			0	0	0	0	0	0	0	0	0	1.35967e+07	0	8.58095e+06	0	0.001671																	High
	GEADAMSLDGGYVYTAGK	5	1	1	P02788	M6(Oxidation)	1820.8			0	0	0	0	0	0	0	0	0	4.44297e+06	0	232574	0	2.526e-08																	High
	DSPIQCIQAIAENR	9	1	1	P02788	C6(Carbamidomethyl)	1614.79			0	0	0	0	0	0	0	0	0	2.05136e+06	0	1.6794e+06	0	0.001066																	High
	NGSDCPDKFCLFQSETK	3	1	1	P02788	N1(Deamidated); C5(Carbamidomethyl); C10(Carbamidomethyl)	2033.86			0	0	0	0	0	0	0	0	0	515148	0	0	0	0.0003101																	High
	SVNGKEDAIWNLLR	4	1	1	P02788		1614.86			0	0	0	0	0	0	0	0	0	1.94159e+06	0	984127	0	0.0009307																	High
	SDTSLTWNSVK	6	1	1	P02788		1237.6			0	0	0	0	0	0	0	0	0	4.10902e+06	0	5.61736e+06	0	0.00154																	Medium
	SVNGKEDAIWNLLR	4	1	1	P02788	N3(Deamidated)	1615.84			0	0	0	0	0	0	0	0	0	0	0	864863	0	0.002498																	High
	ESTVFEDLSDEAER	2	1	1	P02788		1626.71			0	0	0	0	0	0	0	0	0	0	0	0	0	0.0002077
	GEADAMSLDGGYVYTAGK	1	1	1	P02788		1804.8			0	0	0	0	0	0	1.45985e+06	0	0	0	0	0	0	1.556e-08																0.473503
	LADFALLCLDGK	1	1	1	P02788	C8(Carbamidomethyl)	1335.7			0	0	0	0	0	0	0	0	0	1.02061e+06	0	0	0	1.521e-07
	THYYAVAVVK	6	1	1	P02788		1150.62			0	0	0	0	0	0	0	0	0	4.38413e+06	0	3.82348e+06	0.001	0.004809																	High
	CSTSPLLEACEFLR	2	1	1	P02788	C1(Carbamidomethyl); C10(Carbamidomethyl)	1682.78			0	0	0	0	0	0	0	0	0	233303	0	0	0.001	0.004628																	High
	LKQVLLHQQAK	7	1	1	P02788		1305.8			0	0	0	0	0	0	0	0	0	2.93755e+06	0	1.96549e+06	0.001	0.005678																	High
	FFSASCVPGADKGQFPNLCR	1	1	1	P02788	C6(Carbamidomethyl); C19(Carbamidomethyl)	2258.05			0	0	0	0	0	0	0	0	0	0	0	360665	0.001	0.04385
	YYGYTGAFR	6	1	1	P02788		1097.5			0	0	0	0	0	0	0	0	0	5.73096e+06	0	5.03545e+06	0.002	0.05262																	High
	FCLFQSETK	2	1	1	P02788	C2(Carbamidomethyl)	1159.55			0	0	0	0	0	0	0	0	0	0	0	155664	0.003	0.009544																	High
	LADFALLCLDGKR	4	1	1	P02788	C8(Carbamidomethyl)	1491.8			0	0	0	0	0	0	0	0	0	1.7621e+06	0	1.42803e+06	0.003	0.01101																	High
	NLLFNDNTECLAR	2	1	1	P02788		1522.72			0	0	0	0	0	0	0	0	0	0	0	0	0.003	0.009452
	DVTVLQNTDGNNNEAWAK	3	1	1	P02788	N12(Deamidated)	1989.91			0	0	0	0	0	0	0	0	0	0	0	156381	0.003	0.07182
	DSAIGFSR	6	1	1	P02788		852.422			0	0	0	0	0	0	0	0	0	4.24125e+06	0	4.77793e+06	0.004	0.01655																	Low
	DLLFKDSAIGFSR	1	1	1	P02788		1468.78			0	0	0	0	0	0	0	0	0	155055	0	0	0.004	0.01514
	CGLVPVLAENYK	3	1	1	P02788		1305.69			0	0	0	0	0	0	0	0	0	114676	0	0	0.007	0.05394																	Medium
	SDTSLTWNSVK	3	1	1	P02788	N8(Deamidated)	1238.59			0	0	0	0	0	0	0	0	0	0	0	125887	0.007	0.1543
	GQFPNLCR	4	1	1	P02788	C7(Carbamidomethyl)	991.478			0	0	0	0	0	0	0	0	0	842413	0	1.50219e+06	0.01	0.0746																	Medium
	CFQWQR	3	1	1	P02788	C1(Carbamidomethyl)	924.414			0	0	0	0	0	0	0	0	0	713520	0	964514	0.011	0.07306																	Medium
	DKSPKFQLFGSPSGQK	1	1	1	P02788	S13(Phospho); Q15(Deamidated)	1831.85	0.975292	S(3): 0.0; S(11): 2.5; S(13): 97.5	0	0	0	0	3.04086e+06	0	0	0	0	0	0	0
	SDTSLTWNSVK	1	1	1	P02788	S1(Phospho)	1317.58	0.310709	S(1): 31.1; T(3): 31.1; S(4): 31.1; T(6): 5.6; S(9): 1.2	0	0	0	0	0	0	2.21545e+07	0	0	0	0	0																		5.67912
P30740	Leukocyte elastase inhibitor OS=Homo sapiens GN=SERPINB1 PE=1 SV=1 - [ILEU_HUMAN]	64.38	3	19	25	184	enzyme regulator activity	extracellular; cytoplasm; membrane	metabolic process; regulation of biological process	Pf00079	1992	1.8573e+06	0	8.73698e+06	0	3.71171e+07	0	4.09836e+07	0	1.47237e+07	2.08884e+07	5.26389e+06	1.11549e+07	379	42.7147	6.27783	370.605	46.44	19	33	2.9	1	2	37.73	17	22	475.78	44.33	19	32	27.7	11	13
	Sequence	# PSMs	# Proteins	# Protein Groups	Protein Group Accessions	Modifications	MH+ [Da]	phosphoRS Isoform Probability	phosphoRS Site Probabilities	A7: Area	B7: Area	C7: Area	D7: Area	E7: Area	F7: Area	G7: Area	H7: Area	I7: Area	J7: Area	K7: Area	L7: Area	q-Value	PEP															Exp Value A2	Exp Value G2	B2	C2	I2	IonScore C2
	FQSLNADINKR	23	1	1	P30740		1305.69			2.45131e+06	0	0	0	1.21299e+07	0	1.57673e+07	0	2.35552e+07	1.1826e+07	5.26389e+06	9.57407e+06	0	0.002348															0.0254707	0.00851411	Medium	High	Medium	26.71
	LGVQDLFNSSK	8	1	1	P30740		1207.63			585129	0	0	0	504568	0	1.02894e+06	0	1.07478e+06	3.21415e+07	0	0	0	0.0004382															0.0490434	0.000116568	High		High
	MEQLSSANTR	5	1	1	P30740	N-Term(Acetyl); M1(Oxidation)	1194.54			0	0	0	0	0	0	0	0	0	0	0	6.7779e+06	0	0.003518																	High
	TYGADLASVDFQHASEDAR	10	1	1	P30740		2052.93			0	0	0	0	0	0	0	0	0	8.87703e+06	0	2.59469e+06	0	6.31e-06																	High
	HNSSGSILFLGR	2	1	1	P30740		1287.68			0	0	0	0	0	0	0	0	0	0	0	0	0	3.116e-05																	High
	LEESYTLNSDLAR	4	1	1	P30740		1510.74			0	0	0	0	0	0	0	0	0	487184	0	0	0	1.035e-05																	High
	IEEQLTLEK	6	1	1	P30740		1102.6			0	0	0	0	0	0	0	0	0	1.20641e+07	0	8.43503e+06	0	0.0002619																	High
	IPELLASGMVDNMTK	12	1	1	P30740	M13(Oxidation)	1634.81			0	0	0	0	0	0	0	0	0	290838	0	0	0	0.0003465																	High
	IPELLASGMVDNMTK	6	1	1	P30740	M9(Oxidation); M13(Oxidation)	1650.81			0	0	0	0	0	0	0	0	0	2.7013e+06	0	1.41871e+06	0	9.744e-08																	High
	LGVQDLFNSSK	7	1	1	P30740	N8(Deamidated)	1208.62			0	0	0	0	0	0	0	0	0	361572	0	238760	0	0.001196																	High
	TFHFNTVEEVHSR	8	1	1	P30740		1602.76			0	0	0	0	0	0	0	0	0	6.44207e+06	0	2.93219e+06	0	2.089e-05																	High
	FAYGYIEDLK	6	1	1	P30740		1218.6			0	0	0	0	0	0	0	0	0	1.15086e+07	0	10390290	0	0.0002484																	High
	MEQLSSANTR	5	1	1	P30740	N-Term(Acetyl)	1178.55			0	0	0	0	0	0	0	0	0	655500	0	0	0	0.0003706																	High
	KFAYGYIEDLK	7	1	1	P30740		1346.7			0	0	0	0	0	0	0	0	0	917740	0	415877	0	0.0007758																	High
	ADLSGMSGAR	7	1	1	P30740		964.452			0	0	0	0	0	0	154599	0	0	723253	0	347298	0	9.892e-06																1.8257	High
	TYGADLASVDFQHASEDARK	8	1	1	P30740		2181.02			0	0	0	0	0	0	0	0	0	3.60322e+06	0	4.02121e+06	0	8.756e-05																	High
	GQTEGKIPELLASGMVDNMTK	3	1	1	P30740	M15(Oxidation); M19(Oxidation)	2251.09			0	0	0	0	0	0	0	0	0	0	0	461353	0	0.001741																	High
	LVLVNAIYFK	3	4	1	P30740		1179.71			0	0	0	0	0	0	0	0	0	761944	0	434541	0	0.00162																	Medium
	TYNFLPEFLVSTQK	5	1	1	P30740		1686.87			0	0	0	0	0	0	0	0	0	2.73163e+06	0	0	0	0.002596
	FQSLNADINK	9	1	1	P30740		1149.59			323433	0	0	0	0	0	1.47139e+06	0	4.5734e+06	4.80176e+06	0	4.33554e+06	0.001	0.007297															0.288199	0.0648324	High		High
	KIEEQLTLEK	9	1	1	P30740		1230.69			0	0	0	0	0	0	0	0	0	9.35306e+06	0	5.7685e+06	0.002	0.01102																	Medium
	LEESYTLNSDLAR	1	1	1	P30740	N8(Deamidated)	1511.72			0	0	0	0	0	0	0	0	0	0	0	0	0.003	0.006057																	High
	EATTNAPFR	6	1	1	P30740		1006.5			0	0	0	0	0	0	0	0	0	1.84596e+07	0	1.35003e+07	0.005	0.03589																	High
	LVLVNAIYFK	4	4	1	P30740	N5(Deamidated)	1180.7			0	0	0	0	0	0	0	0	0	173203	0	102717	0.009	0.1864
	FQSLNADINKR	2	1	1	P30740	N-Term(Acetyl)	1347.7			0	0	0	0	1.01905e+08	0	1.15919e+08	0	0	0	0	0	0.442	1																7.3683
	TINQWVKGQTEGKIPELLASGMVDNMTK	1	1	1	P30740	N-Term(Acetyl); K7(Acetyl); M22(Oxidation); N25(Deamidated); K28(Acetyl)	3231.58			0	0	2.81829e+06	0	0	0	0	0	0	0	0	0	0.776	1																		Low		11.35
	KTINQWVK	2	1	1	P30740	T2(Phospho); N4(Deamidated); K8(Acetyl)	1139.56	1	T(2): 100.0	0	0	0	0	0	0	0	0	0	0	0	227591	0.853	1																	Low
	RGASYILK	1	1	1	P30740	N-Term(Acetyl); S4(Phospho); K8(Acetyl)	1071.53	0.5	S(4): 50.0; Y(5): 50.0	0	0	0	0	0	0	0	0	0	0	0	0	0.854	1
	TVKMMYQKK	4	1	1	P30740	N-Term(Acetyl); K3(Acetyl); M4(Oxidation); Y6(Phospho); K9(Acetyl)	1378.61	0.998789	T(1): 0.1; Y(6): 99.9	2.53546e+06	0	1.46557e+07	0	0	0	0	0	0	0	0	0																	6.33506			Low		10.49
	FQSLNADINK	3	1	1	P30740	Q2(Deamidated); N5(Deamidated)	1151.56			0	0	0	0	8.94224e+06	0	6.00281e+06	0	0	0	0	0																		5.89169
	RGASYILK	1	1	1	P30740		907.535			0	0	0	0	0	0	0	0	0	0	0	0
	FQSLNADINK	1	1	1	P30740	Q2(Deamidated)	1150.57			0	0	0	0	0	0	0	0	0	0	0	0
	GNWKDKFMK	3	1	1	P30740	N-Term(Acetyl); K4(Acetyl); M8(Oxidation); K9(Acetyl)	1295.6			0	0	0	0	0	0	0	0	9.09403e+06	0	0	0																					Low
	FALDLFLALSENNPAGNIFISPFSISSAMAMVFLGTR	2	1	1	P30740	N-Term(Acetyl); S10(Phospho); N12(Deamidated); M29(Oxidation); T36(Phospho)	4180.94	0.0361226	S(10): 98.4; S(21): 4.6; S(24): 31.0; S(26): 31.0; S(27): 31.0; T(36): 3.9	0	0	0	0	0	0	0	0	1.15219e+07	0	0	0																					Low
P09960	Leukotriene A-4 hydrolase OS=Homo sapiens GN=LTA4H PE=1 SV=2 - [LKHA4_HUMAN]	34.37	1	15	17	104	catalytic activity; metal ion binding; RNA binding	nucleus; organelle lumen; cytoplasm; cytosol; extracellular	metabolic process; defense response; response to stimulus; cell differentiation; development	Pf01433; Pf09127	4048	1.46669e+06	0	1.15955e+06	0	1.47763e+06	0	1.53846e+06	0	3.26359e+06	2.05798e+06	1.23287e+06	1.55285e+06	611	69.2412	6.17627	182.19	23.73	13	16	11.46	5	5	17.51	10	13	179.714	25.53	13	16	15.38	8	8
	Sequence	# PSMs	# Proteins	# Protein Groups	Protein Group Accessions	Modifications	MH+ [Da]	phosphoRS Isoform Probability	phosphoRS Site Probabilities	A7: Area	B7: Area	C7: Area	D7: Area	E7: Area	F7: Area	G7: Area	H7: Area	I7: Area	J7: Area	K7: Area	L7: Area	q-Value	PEP															Exp Value A2	Exp Value G2	B2	C2	I2	IonScore C2
	EDDLNSFNATDLK	7	1	1	P09960		1481.67			1.76694e+06	0	0	0	0	0	1.4904e+06	0	0	409688	0	0	0	2.148e-06															2.51433e-05	1.11581e-05	High
	LTYTAEVSVPK	6	1	1	P09960		1207.66			703127	0	0	0	0	0	0	0	0	1.45973e+06	0	897489	0	0.000158															0.01795		High
	SAYEFSETESMLK	4	1	1	P09960		1521.68			1.24952e+06	0	924004	0	1.31326e+06	0	0	0	0	0	1.23859e+06	0	0	0.0001048															0.698232			High		28.56
	LVVDLTDIDPDVAYSSVPYEK	2	1	1	P09960		2338.17			1.3836e+06	0	0	0	0	0	0	0	3.79403e+06	0	0	0	0	2.336e-06															1.94565				High
	DGETPDPEDPSR	12	1	1	P09960		1314.54			163549	0	801354	0	1.76091e+06	0	1665773	0	3.44724e+06	1.47091e+06	1.0235e+06	1.18028e+06	0	0.00182															3.15721	0.197987	High	High	High	33.17
	GSPMEISLPIALSK	5	1	1	P09960	M4(Oxidation)	1458.79			0	0	0	0	0	0	0	0	0	1.36855e+06	0	1.33674e+06	0	0.0002008																	High
	ELVALMSAIR	6	1	1	P09960		1102.63			0	0	0	0	0	0	0	0	0	724341	0	321635	0	3.888e-06																	High
	SSALQWLTPEQTSGK	10	1	1	P09960		1632.82			0	0	0	0	1.35873e+06	0	1.45919e+06	0	2.54952e+06	1.80483e+06	1.43654e+06	1.60398e+06	0	6.321e-05																1.81729	High		High
	GSPMEISLPIALSK	4	1	1	P09960		1442.79			0	0	0	0	0	0	0	0	0	171076	0	114336	0	0.000652																	High
	SAYEFSETESMLK	6	1	1	P09960	M11(Oxidation)	1537.67			0	0	0	0	0	0	0	0	0	1.05439e+06	0	624262	0	1.688e-05																	High
	VVINGQEVK	6	1	1	P09960		985.568			0	0	0	0	0	0	0	0	0	2.37493e+06	0	1.71783e+06	0	0.00105																	High
	WEDAIPLALK	6	1	1	P09960		1155.64			0	0	0	0	0	0	0	0	0	1.82011e+06	0	901173	0	0.001236																	High
	HFNALGGWGELQNSVK	5	1	1	P09960		1756.88			0	0	1.75328e+06	0	0	0	0	0	2.30792e+06	375682	0	0	0	1.479e-05																	Medium	High	High	18.76
	MQEVYNFNAINNSEIR	2	1	1	P09960		1941.91			790830	0	0	0	0	0	0	0	0	0	0	0	0.001	0.009193															5.97492
	ELVALMSAIR	3	1	1	P09960	M6(Oxidation)	1118.62			0	0	0	0	0	0	0	0	0	0	0	0	0.002	0.00869																	High
	TLVWSEKEQVEK	6	1	1	P09960		1475.77			0	0	0	0	0	0	0	0	0	441088	0	820515	0.003	0.01503																	High
	VVINGQEVK	2	1	1	P09960	N4(Deamidated)	986.551			0	0	0	0	0	0	0	0	0	0	0	515665	0.024	0.1988																	Medium
	AILPCQDTPSVK	4	1	1	P09960	C5(Carbamidomethyl)	1328.69			0	0	0	0	0	0	0	0	0	1.9789e+06	0	0	0.026	0.2198																	Medium
	APLPLGHIK	2	1	1	P09960		945.588			0	0	0	0	0	0	0	0	0	0	0	0	0.038	0.3326																	Medium
	SITTDDWKDFLYSYFK	1	1	1	P09960		2028.96			0	0	0	0	0	0	806608	0	0	0	0	0	0.072	0.6777																17.2421
	GSPMEISLPIALSK	1	1	1	P09960	N-Term(Acetyl); S2(Phospho); S13(Phospho)	1644.74	0.499976	S(2): 100.0; S(7): 50.0; S(13): 50.0	0	0	0	0	0	0	0	0	0	0	777049	0	0.147	0.9418
	DGETPDPEDPSRK	4	1	1	P09960		1442.64			0	0	0	0	0	0	0	0	0	161005	0	130617	0.404	0.8852
Q6P1A2	Lysophospholipid acyltransferase 5 OS=Homo sapiens GN=LPCAT3 PE=1 SV=1 - [MBOA5_HUMAN]	25.26	1	5	7	35	catalytic activity	cytoplasm; endoplasmic reticulum; membrane	metabolic process; regulation of biological process	Pf03062	10162	508223	0	982394	0	2.01192e+06	0	1.43812e+06	0	3.02894e+06	469625	1.76918e+06	375800	487	55.9981	8.68994	9.20964	6.57	3	3	3.9	2	2	6.57	3	3	36.09	6.57	3	3	15.2	4	5
	Sequence	# PSMs	# Proteins	# Protein Groups	Protein Group Accessions	Modifications	MH+ [Da]	phosphoRS Isoform Probability	phosphoRS Site Probabilities	A7: Area	B7: Area	C7: Area	D7: Area	E7: Area	F7: Area	G7: Area	H7: Area	I7: Area	J7: Area	K7: Area	L7: Area	q-Value	PEP				#VALUE!	IonScore D2	IonScore J2	Exp Value D2							#VALUE!	Exp Value A2	Exp Value G2	B2	C2	I2	IonScore C2
	LATSLGASEQALR	8	1	1	Q6P1A2		1316.72			342201	0	0	0	0	0	1.05972e+06	0	1.97749e+06	312728	0	209596	0	0.000176				56.32	39.31	38.27	0.00787715							#VALUE!	0.000219725	0.000162059	High		Low
	VWLFETNPR	7	1	1	Q6P1A2		1161.6			0	0	0	0	0	0	0	0	4.12019e+06	513726	2.11185e+06	499804	0	0.0003278				0		23.98								#VALUE!			High		High
	LVQGELIDIPGKIPNSIIPALK	1	1	1	Q6P1A2		2328.39			0	0	777582	0	0	0	0	0	0	0	0	0	0	0.0002357				0										0				High		21.95
	LVQGELIDIPGK	2	1	1	Q6P1A2		1281.74			0	0	0	0	0	0	0	0	0	0	0	0	0	0.05294				0	34.45		0.00477366							0
	LIQESPTLSK	12	1	1	Q6P1A2		1115.63			674245	0	1187207	0	2.14268e+06	0	1.81652e+06	0	2.98912e+06	582421	1.42652e+06	417999	0.001	0.01752				39.6	19.21	16.23	0.591353							#VALUE!	0.116171	0.005137	Medium	High	High	24.97
	CMYMLIWGKFVLYKYVTCWLVTEGVCILTGLGFNGFEEK	2	1	1	Q6P1A2	M2(Oxidation); K9(Acetyl); T17(Phospho); T22(Phospho); C26(Carbamidomethyl); T29(Phospho)	4909.15		Too many NL-allowing PTMs	0	0	0	0	0	0	0	0	0	0	0	0	0.793	1				0	12.04		55.1496							0
	MASSAEGDEGTVVALAGVLQSGFQELSLNKLATSLGASEQALR	2	1	1	Q6P1A2	M1(Oxidation); S3(Phospho); S4(Phospho); T11(Phospho); Q20(Deamidated); Q24(Deamidated); K30(Acetyl); S34(Phospho); S38(Phospho)	4766.02		Too many NL-allowing PTMs	0	0	0	0	0	0	0	0	0	0	0	0	0.854	1				0		10.83								#VALUE!
	LATSLGASEQALR	1	1	1	Q6P1A2	Q10(Deamidated)	1317.7			0	0	0	0	1.88115e+06	0	0	0	0	0	0	0						0										0
	Sequence	# PSMs	# Proteins	# Protein Groups	Protein Group Accessions	Modifications	MH+ [Da]	phosphoRS Isoform Probability	phosphoRS Site Probabilities	A7: Area	B7: Area	C7: Area	D7: Area	E7: Area	F7: Area	G7: Area	H7: Area	I7: Area	J7: Area	K7: Area	L7: Area	q-Value	PEP				#VALUE!	IonScore D2	IonScore J2	Exp Value D2							#VALUE!	Exp Value A2	Exp Value G2	B2	C2	I2	IonScore C2
	ATADDELSFK	7	1	1	P62993		1096.51			352784	0	1.70967e+06	0	1.69616e+06	0	1.68045e+06	0	2.7027e+06	0	1.80499e+06	0	0	0.003207				29.01										-48.33	0.00338561	0.0903714	High	High	High	51.08
	ESESAPGDFSLSVK	8	1	1	P62993		1452.69			2.13198e+06	0	1.45734e+06	0	2204417	0	3.83316e+06	0	4.83361e+06	0	2.53909e+06	0	0	1.069e-05				35.96										-26.65	0.123854	0.0271386	High	High	High	21.74
	VLNEECDQNWYK	1	1	1	P62993	C6(Carbamidomethyl)	1597.69			0	0	0	0	0	0	0	0	0	0	0	0	0	0.0008029				0										0			High
	GDFIHVMDNSDPNWWK	1	1	1	P62993		1960.86			0	0	0	0	0	0	0	0	2.26969e+06	0	0	0	0	0.0005512				0										-30.09					High
	YFLWVVK	3	1	1	P62993		954.545			605351	0	0	0	0	0	0	0	0	0	1.58601e+06	0	0.001	0.01881				0										0	0.261072		Medium
	NQQIFLR	3	1	1	P62993		918.515			168531	0	0	0	0	0	701613	0	1.00945e+06	0	0	0	0.001	0.01749				18.8										-28.05	1.05539	0.266288			High
	HDGAFLIR	1	1	1	P62993		928.5			197873	0	0	0	0	0	0	0	0	0	0	0	0.001	0.02711				0										0	3.90495
	DIEQVPQQPTYVQALFDFDPQEDGELGFR	1	1	1	P62993		3381.57			0	0	0	0	2.79549e+06	0	0	0	0	0	0	0	0.016	0.2602				0										0
	AELNGKDGFIPK	1	1	1	P62993	N-Term(Acetyl)	1330.71			0	0	4.99902e+06	0	0	0	0	0	0	0	0	0						0										0				Low		11.08
	Sequence	# PSMs	# Proteins	# Protein Groups	Protein Group Accessions	Modifications	MH+ [Da]	phosphoRS Isoform Probability	phosphoRS Site Probabilities	A7: Area	B7: Area	C7: Area	D7: Area	E7: Area	F7: Area	G7: Area	H7: Area	I7: Area	J7: Area	K7: Area	L7: Area	q-Value	PEP				#VALUE!	IonScore D2	IonScore J2	Exp Value D2							#VALUE!	Exp Value A2	Exp Value G2	B2	C2	I2	IonScore C2
	ELQGQNVEAVDPR	11	1	1	Q8IZ07		1454.72			474651	0	964124	0	1.80485e+06	0	1.56232e+06	0	2.80509e+06	0	776901	352694	0	4.978e-06				45.87	42.86		0.0055591							-64.4	0.00261546	0.00239927	High	High	High	64.16
	ILEAPDFYVQMK	3	1	1	Q8IZ07		1453.74			0	0	0	0	2.9265e+06	0	1.84176e+06	0	0	0	2.65188e+06	0	0	2.193e-05				22.49										0		0.501638
	WEFTSWVPLVSR	2	1	1	Q8IZ07		1506.77			0	0	0	0	676410	0	0	0	0	0	523856	0	0	0.0005255				0										0
	FDLSQEMER	4	1	1	Q8IZ07		1154.51			0	0	0	0	1.94576e+06	0	2.06972e+06	0	2.14713e+06	0	971384	0	0	0.00263				26.62										-46.54		0.182057			High
	LTSPVINTSLDTK	1	1	1	Q8IZ07		1388.76			0	0	0	0	0	0	0	0	0	0	0	111388	0.001	0.04436				0										0
	VYTVNNVNVITK	2	1	1	Q8IZ07		1363.76			0	0	0	0	0	0	0	0	0	0	0	0	0.017	0.2497				0										0			Medium
	TDKAEVVNGYEAK	3	1	1	Q8IZ07		1423.71			0	0	0	0	0	0	40166.9	0	108070	0	0	0	0.061	0.7224				10.74										-10.5		8.88031	Low		Low
	VYTVNNVNVITKIR	1	1	1	Q8IZ07	N6(Deamidated); N8(Deamidated); T11(Phospho); K12(Acetyl)	1756.89	0.866046	Y(2): 6.7; T(3): 6.7; T(11): 86.6	0	0	0	0	0	0	7.1427e+06	0	0	0	0	0						-80.7296										0		5.0712
P61626	Lysozyme C OS=Homo sapiens GN=LYZ PE=1 SV=1 - [LYSC_HUMAN]	31.76	1	5	5	47	catalytic activity; protein binding	extracellular	defense response; response to stimulus; metabolic process	Pf00062	4069	0	0	0	0	0	0	2.11495e+06	0	0	1.30329e+07	0	6.65873e+06	148	16.5263	9.15869	163.44	31.76	5	8				27.03	4	8	110.29	31.76	5	9	18.92	3	5
	Sequence	# PSMs	# Proteins	# Protein Groups	Protein Group Accessions	Modifications	MH+ [Da]	phosphoRS Isoform Probability	phosphoRS Site Probabilities	A7: Area	B7: Area	C7: Area	D7: Area	E7: Area	F7: Area	G7: Area	H7: Area	I7: Area	J7: Area	K7: Area	L7: Area	q-Value	PEP															Exp Value A2	Exp Value G2	B2	C2	I2	IonScore C2
	STDYGIFQINSR	18	1	1	P61626	N10(Deamidated)	1401.66			0	0	0	0	0	0	0	0	0	802586	0	570236	0	5.608e-05																	High
	STDYGIFQINSR	8	1	1	P61626		1400.68			0	0	0	0	0	0	0	0	0	2.55229e+07	0	1.39361e+07	0	0.001888																	High
	GISLANWMCLAK	4	1	1	P61626	M8(Oxidation); C9(Carbamidomethyl)	1379.68			0	0	0	0	0	0	0	0	0	2.60258e+06	0	1.49994e+06	0	7.239e-05																	High
	WESGYNTR	7	1	1	P61626		1012.45			0	0	0	0	0	0	2.42141e+06	0	0	1.09733e+07	0	4.54017e+06	0.001	0.01271																1.04527	High
	QYVQGCGV	6	1	1	P61626	C6(Carbamidomethyl)	910.409			0	0	0	0	0	0	0	0	0	2.10657e+06	0	1.25778e+06	0.007	0.06162																	Medium
	LGMDGYR	4	1	1	P61626		811.377			0	0	0	0	0	0	1.80849e+06	0	0	482159	0	0	0.042	0.6385																0.090214	Low
P40925	Malate dehydrogenase, cytoplasmic OS=Homo sapiens GN=MDH1 PE=1 SV=4 - [MDHC_HUMAN]	14.67	1	2	5	10	nucleotide binding; catalytic activity	extracellular; cytoplasm; mitochondrion; cytoskeleton; cytosol	metabolic process	Pf00056; Pf02866	4190	1.12281e+07	0	0	0	0	0	0	0	0	925789	0	217167	334	36.403	7.35693	1	5.09	1	1				5.09	1	1	42.46
	Sequence	# PSMs	# Proteins	# Protein Groups	Protein Group Accessions	Modifications	MH+ [Da]	phosphoRS Isoform Probability	phosphoRS Site Probabilities	A7: Area	B7: Area	C7: Area	D7: Area	E7: Area	F7: Area	G7: Area	H7: Area	I7: Area	J7: Area	K7: Area	L7: Area	q-Value	PEP				#VALUE!	IonScore D2	IonScore J2	Exp Value D2							#VALUE!	Exp Value A2	Exp Value G2	B2	C2	I2	IonScore C2
	VIVVGNPANTNCLTASK	4	1	1	P40925	C12(Carbamidomethyl)	1757.92			0	0	0	0	0	0	0	0	0	542972	0	217167	0	1.297e-06				0		52.38								#VALUE!
	FVEGLPINDFSR	1	1	1	P40925		1393.71			0	0	0	0	0	0	0	0	0	449024	0	0	0	0.00338				0		17.77								#VALUE!
	SVKVIVVGNPANTNCLTASKSAPSIPK	2	1	1	P40925	N-Term(Acetyl); N12(Deamidated); N14(Deamidated); C15(Carbamidomethyl); S19(Phospho); K27(Acetyl)	2918.45	0.0993245	S(1): 0.1; T(13): 43.3; T(17): 43.3; S(19): 9.9; S(21): 2.6; S(24): 0.8	0	0	0	0	0	0	0	0	0	1.78537e+06	0	0	0.863	1				-27.03		10.22								#VALUE!
	SVKVIVVGNPANTNCLTASK	2	1	1	P40925	S1(Phospho); N9(Deamidated)	2096.05	1	S(1): 100.0; T(13): 0.0; T(17): 0.0; S(19): 0.0	2.09704e+07	0	0	0	0	0	0	0	0	0	0	0						-93.8039										0	5.87564
	EGMERKDLLK	1	1	1	P40925	K10(Acetyl)	1260.66			1.48575e+06	0	0	0	0	0	0	0	0	0	0	0						0										0	4.61413
	Sequence	# PSMs	# Proteins	# Protein Groups	Protein Group Accessions	Modifications	MH+ [Da]	phosphoRS Isoform Probability	phosphoRS Site Probabilities	A7: Area	B7: Area	C7: Area	D7: Area	E7: Area	F7: Area	G7: Area	H7: Area	I7: Area	J7: Area	K7: Area	L7: Area	q-Value	PEP				#VALUE!	IonScore D2	IonScore J2	Exp Value D2							#VALUE!	Exp Value A2	Exp Value G2	B2	C2	I2	IonScore C2
	IASLEVENQSLR	2	1	1	P29692		1358.73			0	0	1.31963e+06	0	0	0	0	0	1.54503e+06	0	0	0	0	0.003344				0										-29.93				High	High	34.29
	SLAGSSGPGASSGTSGDHGELVVR	2	1	1	P29692		2185.05			0	0	0	0	601325	0	0	0	0	0	0	0	0	2.419e-05				23.37										0		0.903023
	SIQLDGLVWGASK	1	1	1	P29692		1373.74			0	0	0	0	0	0	0	0	1.83633e+06	0	0	0	0	2.516e-06				0										-73.38					High
	LNVLEKSSPGHRATAPQTQHVSPMR	1	1	1	P29692	N-Term(Acetyl); S8(Phospho); T14(Phospho); Q17(Deamidated); Q19(Deamidated)	2945.33	0.0404885	S(7): 8.8; S(8): 8.8; T(14): 86.9; T(18): 86.9; S(22): 8.8	0	0	0	0	0	0	7.53405e+06	0	0	0	0	0	0.672	1				-20.1651										0		30.8394
P40926	Malate dehydrogenase, mitochondrial OS=Homo sapiens GN=MDH2 PE=1 SV=3 - [MDHM_HUMAN]	10.65	1	2	3	5	nucleotide binding; catalytic activity; protein binding; RNA binding	nucleus; organelle lumen; cytoplasm; mitochondrion; membrane; extracellular	metabolic process	Pf00056; Pf01073; Pf01118; Pf02866	4191	0	0	0	0	0	0	0	0	0	0	0	0	338	35.4807	8.67529	25.7	10.65	3	3							28.29	7.69	2	2
	Sequence	# PSMs	# Proteins	# Protein Groups	Protein Group Accessions	Modifications	MH+ [Da]	phosphoRS Isoform Probability	phosphoRS Site Probabilities	A7: Area	B7: Area	C7: Area	D7: Area	E7: Area	F7: Area	G7: Area	H7: Area	I7: Area	J7: Area	K7: Area	L7: Area	q-Value	PEP				#VALUE!	IonScore D2	IonScore J2	Exp Value D2							#VALUE!	Exp Value A2	Exp Value G2	B2	C2	I2	IonScore C2
	AGAGSATLSMAYAGAR	2	1	1	P40926	M10(Oxidation)	1470.7			0	0	0	0	0	0	0	0	0	0	0	0	0.001	0.00447				0										0			High
	IQEAGTEVVK	2	1	1	P40926		1073.58			0	0	0	0	0	0	0	0	0	0	0	0	0.003	0.009145				0										0			High
	GIEKNLGIGK	1	1	1	P40926	N-Term(Acetyl); N5(Deamidated)	1071.6			0	0	0	0	0	0	0	0	0	0	0	0						0										0
Q8IXI2	Mitochondrial Rho GTPase 1 OS=Homo sapiens GN=RHOT1 PE=1 SV=2 - [MIRO1_HUMAN]	10.19	1	2	3	5	nucleotide binding; catalytic activity; metal ion binding; protein binding	cytoplasm; mitochondrion; membrane; cytosol	metabolic process; cell death; cell communication; regulation of biological process; response to stimulus; cellular homeostasis; cellular component movement; transport; cell organization and biogenesis	Pf00071; Pf08355; Pf08356; Pf08477	55288	0	0	0	0	4.19993e+06	0	2.55573e+06	0	0	0	0	163454	618	70.7389	6.26514	42.04							1.62	1	1	1	7.12	2	2
	Sequence	# PSMs	# Proteins	# Protein Groups	Protein Group Accessions	Modifications	MH+ [Da]	phosphoRS Isoform Probability	phosphoRS Site Probabilities	A7: Area	B7: Area	C7: Area	D7: Area	E7: Area	F7: Area	G7: Area	H7: Area	I7: Area	J7: Area	K7: Area	L7: Area	q-Value	PEP				#VALUE!	IonScore D2	IonScore J2	Exp Value D2							#VALUE!	Exp Value A2	Exp Value G2	B2	C2	I2	IonScore C2
	SGVLQALLGR	2	1	1	Q8IXI2		1013.61			0	0	0	0	0	0	0	0	0	0	0	163454	0	0.001659				0										0			High
	FGYDDDLDLTPEYLFPLLK	2	1	1	Q8IXI2		2274.12			0	0	0	0	4.19993e+06	0	2.55573e+06	0	0	0	0	0	0	0.0005175				35.94										0		0.0455755
	DCALSPDELKDLFKVFPYIPWGPDVNNTVCTNER	1	1	1	Q8IXI2	C2(Carbamidomethyl); S5(Phospho); Y18(Phospho); N27(Deamidated); C30(Carbamidomethyl); N32(Deamidated)	4171.82		Too many NL-allowing PTMs	0	0	0	0	0	0	0	0	0	0	0	0						0										0			Low
O43684	Mitotic checkpoint protein BUB3 OS=Homo sapiens GN=BUB3 PE=1 SV=1 - [BUB3_HUMAN]	35.06	1	4	6	19	protein binding	chromosome; nucleus; organelle lumen; cytoplasm; cytosol	cell division; cell organization and biogenesis; regulation of biological process; reproduction; metabolic process	Pf00400; Pf04762	9184	0	0	0	0	0	0	0	0	0	150580	0	0	328	37.1312	6.84424	21.9										1	26.83	5	12
	Sequence	# PSMs	# Proteins	# Protein Groups	Protein Group Accessions	Modifications	MH+ [Da]	phosphoRS Isoform Probability	phosphoRS Site Probabilities	A7: Area	B7: Area	C7: Area	D7: Area	E7: Area	F7: Area	G7: Area	H7: Area	I7: Area	J7: Area	K7: Area	L7: Area	q-Value	PEP				#VALUE!	IonScore D2	IonScore J2	Exp Value D2							#VALUE!	Exp Value A2	Exp Value G2	B2	C2	I2	IonScore C2
	VAVEYLDPSPEVQK	2	1	1	O43684		1573.81			0	0	0	0	0	0	0	0	0	216584	0	0	0	0.002679				0		24.85								#VALUE!			High
	TPCNAGTFSQPEK	2	1	1	O43684	C3(Carbamidomethyl)	1436.65			0	0	0	0	0	0	0	0	0	99091	0	0	0	0.002949				0		19								#VALUE!			High
	VLVWDLR	2	1	1	O43684		900.53			0	0	0	0	0	0	0	0	0	136066	0	0	0.008	0.05643				0		16.7								#VALUE!			Medium
	LNQPPEDGISSVK	1	1	1	O43684		1383.71			0	0	0	0	0	0	0	0	0	0	0	0	0.033	0.2939				0										0			Medium
	MHDLNTDQENLVGTHDAPIRCVEYCPEVNVMVTGSWDQTVK	8	1	1	O43684	T6(Phospho); C21(Carbamidomethyl); N29(Deamidated); M31(Oxidation); S35(Phospho); Q38(Deamidated); T39(Phospho)	4959		Too many NL-allowing PTMs	0	0	0	0	0	0	0	0	0	0	0	0	0.841	1				0										0			Low
	MTGSNEFKLNQPPEDGISSVKFSPNTSQFLLVSSWDTSVR	4	1	1	O43684	N-Term(Acetyl); K8(Acetyl); Q11(Deamidated)	4515.2			0	0	0	0	0	0	0	0	0	0	0	0	0.866	1				0		11.69								#VALUE!
P26038	Moesin OS=Homo sapiens GN=MSN PE=1 SV=3 - [MOES_HUMAN]	53.73	2	18	36	175	RNA binding; protein binding; structural molecule activity	extracellular; nucleus; organelle lumen; cytoplasm; cytoskeleton; membrane; cell surface	cellular component movement; metabolic process; regulation of biological process; cell differentiation	Pf00373; Pf00769; Pf09379; Pf09380	4478	2.42895e+07	0	8.46852e+06	0	4.0846e+07	0	3.31112e+07	0	4.15415e+07	4.42337e+06	2.47268e+07	3.84847e+06	577	67.7778	6.40479	22.5535	22.36	16	17	18.02	10	11	23.74	17	19	41.4889	24.96	18	19	13.86	10	11
	Sequence	# PSMs	# Proteins	# Protein Groups	Protein Group Accessions	Modifications	MH+ [Da]	phosphoRS Isoform Probability	phosphoRS Site Probabilities	A7: Area	B7: Area	C7: Area	D7: Area	E7: Area	F7: Area	G7: Area	H7: Area	I7: Area	J7: Area	K7: Area	L7: Area	q-Value	PEP				#VALUE!	IonScore D2	IonScore J2	Exp Value D2							#VALUE!	Exp Value A2	Exp Value G2	B2	C2	I2	IonScore C2
	APDFVFYAPR	9	3	2	P15311;P26038		1182.59			0	0	0	0	0	0	0	0	2.62636e+06	3.8734e+06	1.03406e+06	4.78856e+06	0	0.01437				0	36.1	63.62	0.0170848							#VALUE!	0.000332039		High		High
	GSELWLGVDALGLNIYEQNDR	1	1	1	P26038		2362.17			2.86849e+06	0	0	0	0	0	0	0	0	0	0	0	0	5.435e-06				0										0	0.00108575
	EVWFFGLQYQDTK	5	1	1	P26038		1660.8			2.35249e+06	0	0	0	1.44234e+06	0	1.87694e+06	0	4.1454e+06	0	1.36908e+06	0	0	4.127e-10				59.53										-50.13	0.00290004	0.000145471			High
	FYPEDVSEELIQDITQR	12	1	1	P26038		2082			8.09609e+06	0	1.3221e+07	0	1.3014e+07	0	1.25676e+07	0	2.3239e+07	0	9.24144e+06	0	0	0.0001592				27.57										-30.06	0.0199	0.335883		High	High	67.06
	IGFPWSEIR	12	3	2	P15311;P26038		1104.58			5.25023e+07	0	6.77674e+06	0	9.42097e+07	0	7.32554e+07	0	9.00835e+07	5.85337e+06	5.78014e+07	4.53626e+06	0	0.0005881				38.96	19.19	34.23	0.841718							#VALUE!	0.0277706	0.00660699	High	High	High	33.22
	IQVWHEEHR	9	1	1	P26038		1233.61			60704.1	0	760354	0	0	0	392855	0	0	1.89065e+06	864365	1.16593e+06	0	0.001655				13.22		13.37								#VALUE!	1.28299	3.58276	High	Medium		14.9
	ALTSELANAR	5	1	1	P26038		1045.56			0	0	0	0	0	0	0	0	0	1.06645e+06	0	908101	0	0.001099				0	34.08	48.5	0.0230596							#VALUE!			High
	AQMVQEDLEK	6	1	1	P26038	M3(Oxidation)	1206.57			0	0	0	0	0	0	0	0	0	1.29247e+06	0	831426	0	0.0002485				0	37.91	45.94	0.0137456							#VALUE!			High
	ALELEQER	6	1	1	P26038		987.509			0	0	0	0	0	0	0	0	0	1.81051e+06	0	1.27756e+06	0	0.04075				0	47.24	40.25	0.00143865							#VALUE!			High
	QEAEEAKEALLQASR	1	1	1	P26038		1672.85			0	0	0	0	0	0	0	0	0	0	0	0	0	0.002289				0										0			High
	RKPDTIEVQQMK	4	3	2	P15311;P26038		1472.79			0	0	453646	0	0	0	0	0	343553	0	625603	0	0	0.003565				0										-11.55				High	High	18.31
	GMLREDAVLEYLK	1	1	1	P26038		1536.81			0	0	0	0	0	0	0	0	0	0	0	0	0	0.003548				0										0				High		15.94
	IAQDLEMYGVNYFSIK	2	1	1	P26038	M7(Oxidation)	1906.93			0	0	0	0	0	0	0	0	0	206484	0	0	0	0.001689				0		22.65								#VALUE!
	EDAVLEYLK	8	1	1	P26038		1079.56			2.08573e+06	0	0	0	0	0	0	0	0	1.54068e+06	4.28149e+06	1.56423e+06	0.001	0.07392				0	32.47	33.23	0.0294444							#VALUE!	4.60037		High
	KAPDFVFYAPR	6	3	2	P15311;P26038		1310.69			0	0	0	0	0	0	0	0	0	744394	0	325663	0.001	0.007086				0	18.4	23.95	0.87955							#VALUE!			High
	ESEAVEWQQK	1	1	1	P26038		1233.57			0	0	0	0	0	0	0	0	0	0	0	0	0.001	0.003539				0										0
	GFSTWLK	6	1	1	P26038		838.446			0	0	0	0	0	0	0	0	0	1.39809e+06	0	493610	0.002	0.0114				0	22.25	40.87	0.238563							#VALUE!			Low
	YGDFNKEVHK	4	1	1	P26038		1236.6			0	0	0	0	0	0	0	0	0	1.53259e+06	0	383636	0.003	0.01164				0		31.13								#VALUE!			High
	LNKDQWEER	10	1	1	P26038		1217.59			0	0	0	0	0	0	352832	0	0	1.71822e+06	0	1.54879e+06	0.003	0.08246				14.82		29.92								#VALUE!		2.91045	Medium
	LFFLQVK	7	3	2	P15311;P26038		894.545			1.61699e+06	0	3.10884e+06	0	1.63185e+06	0	2.7367e+06	0	4.18873e+06	0	2.35386e+06	1.90794e+06	0.004	0.05704				13.8										-17.53	0.105165	0.318905		Medium	High	19
	QLFDQVVK	8	3	2	P15311;P26038		976.546			0	0	0	0	0	0	0	0	0	3.54334e+06	3.10411e+06	2.2206e+06	0.008	0.0713				0	24.24	24.05	0.136932							#VALUE!
	QRIDEFESM	2	1	1	P26038	M9(Oxidation)	1170.51			0	0	0	0	0	0	0	0	0	0	0	0	0.014	0.09654				0										0			Medium
	ERQEAEEAKEALLQASR	1	1	1	P26038		1957.99			0	0	0	0	0	0	0	0	0	0	0	0	0.017	0.125				0										0			Medium
	KESPLLFK	6	1	1	P26038		961.571			0	0	0	0	0	0	0	0	0	771545	0	860663	0.023	0.2705				0	18.82	19.17	0.139749							#VALUE!			Low
	VTAQDVRK	5	1	1	P26038	Q4(Deamidated); K8(Acetyl)	959.513			4.64879e+06	0	3.08507e+06	0	5.84439e+06	0	4.84627e+06	0	7362572	0	0	0	0.065	0.7598				24.87										-25	1.47199	0.261158		Low	Low	18.62
	KAQQELEEQTRR	2	1	1	P26038		1515.79			0	0	0	0	0	0	0	0	0	127336	0	216454	0.087	0.4715				0		11.68								#VALUE!
	FVIKPIDK	2	3	2	P15311;P26038		959.592			0	0	0	0	0	0	0	0	0	478707	0	0	0.125	0.8522				0		12.68								#VALUE!			Low
	ESPLLFK	5	1	1	P26038		833.478			0	0	0	0	0	0	0	0	0	2.58193e+06	0	1.41337e+06	0.381	1				0		11.38								#VALUE!			Low
	APDFVFYAPRLRINK	1	3	2	P15311;P26038	N-Term(Acetyl); Y7(Phospho); K15(Acetyl)	1970.99	1	Y(7): 100.0	0	0	0	0	2.67747e+06	0	0	0	0	0	0	0	0.579	1				-85.4626										0
	KVTAQDVR	2	1	1	P26038	N-Term(Acetyl)	958.531			0	0	0	0	0	0	0	0	0	0	0	0	0.774	1				0										0
	ISQLEMARQK	1	1	1	P26038	N-Term(Acetyl); Q3(Deamidated); M6(Oxidation); Q9(Deamidated)	1263.63			0	0	0	0	0	0	0	0	0	0	0	652102	0.851	1				0										0
	ISQLEMARQK	9	1	1	P26038	Q3(Deamidated); M6(Oxidation); K10(Acetyl)	1262.65			2.23176e+06	0	5.40782e+06	0	9.35232e+06	0	1.17384e+07	0	11301858	528156	7.13765e+06	0						21.35		18.14								#VALUE!	3.48365	0.612641	Low	Low	Low	13.85
	QKKESEAVEWQQK	9	1	1	P26038	K3(Acetyl); S5(Phospho); Q11(Deamidated)	1740.79	1	S(5): 100.0	1.22701e+07	0	0	0	1.53143e+07	0	1.35106e+07	0	1.1126e+07	0	0	0						-100.764										-14.72	5.84424	6.61611			Low
	TTEAEKNERVQK	4	1	1	P26038	N-Term(Acetyl); K6(Acetyl); Q11(Deamidated)	1517.74			685657	0	2.03002e+06	0	1.9226e+06	0	0	0	1.38741e+06	0	0	0						0										-11	5.55085			Low	Low	11.05
	TLRQIRQGNTK	1	3	2	P15311;P26038	Q4(Deamidated); T10(Phospho)	1395.71	0.999889	T(1): 0.0; T(10): 100.0	0	0	0	0	1.18223e+07	0	0	0	0	0	0	0						-39.5582										0
	KAQQELEEQTR	1	1	1	P26038	Q3(Deamidated); Q4(Deamidated)	1361.66			0	0	0	0	0	0	0	0	0	0	0	0						11.21										0		7.60995
	LKQIEEQTKK	1	1	1	P26038	Q3(Deamidated); K9(Acetyl); K10(Acetyl)	1329.73			0	0	0	0	0	0	0	0	5.00968e+06	0	0	0						0										-13.98					Low
Q8N2K0	Monoacylglycerol lipase ABHD12 OS=Homo sapiens GN=ABHD12 PE=2 SV=2 - [ABD12_HUMAN]	22.11	1	4	6	14	catalytic activity	membrane	metabolic process; response to stimulus	Pf00326; Pf00561; Pf07859; Pf12695; Pf12697	26090	0	0	1.32156e+06	0	1.11292e+06	0	1.04144e+06	0	1.78068e+06	0	1.06363e+06	0	398	45.0682	8.646	24.63	9.3	2	3	3.02	1	1				1	5.03	2	2
	Sequence	# PSMs	# Proteins	# Protein Groups	Protein Group Accessions	Modifications	MH+ [Da]	phosphoRS Isoform Probability	phosphoRS Site Probabilities	A7: Area	B7: Area	C7: Area	D7: Area	E7: Area	F7: Area	G7: Area	H7: Area	I7: Area	J7: Area	K7: Area	L7: Area	q-Value	PEP				#VALUE!	IonScore D2	IonScore J2	Exp Value D2							#VALUE!	Exp Value A2	Exp Value G2	B2	C2	I2	IonScore C2
	GWGDSVGTPSER	6	1	1	Q8N2K0		1247.56			0	0	971953	0	1.63505e+06	0	1.27901e+06	0	1.72416e+06	0	1.06363e+06	0	0	0.01548				34.64										-35.14		0.0274159	Medium	High	High	42.11
	LTGPAAAEPR	2	1	1	Q8N2K0		982.531			0	0	0	0	590779	0	0	0	0	0	0	0	0	0.0006025				0										0
	ETPPDALILESPFTNIR	1	1	1	Q8N2K0		1913			0	0	0	0	0	0	803872	0	0	0	0	0	0	0.0009934				10.58										0		6.60175
	GMTYDALHVFDWIK	2	1	1	Q8N2K0		1695.82			0	0	1.67117e+06	0	0	0	0	0	1.8372e+06	0	0	0	0.001	0.04297				0										-13.18				High	High	12.76
	VPYFIDLK	1	1	1	Q8N2K0		994.56			0	0	0	0	0	0	0	0	0	0	0	0	0.078	0.6134				0										0			Low
	CAAAGSSSSGSAAAALDADCRLKQNLR	2	1	1	Q8N2K0	S8(Phospho); S11(Phospho); Q24(Deamidated); N25(Deamidated)	2756.13	0.127727	S(6): 37.2; S(7): 37.2; S(8): 37.2; S(9): 37.2; S(11): 51.1	0	0	0	0	0	0	0	0	0	0	0	0	0.761	1				-3.40364										0
P24158	Myeloblastin OS=Homo sapiens GN=PRTN3 PE=1 SV=3 - [PRTN3_HUMAN]	37.89	1	4	5	45	catalytic activity; protein binding	extracellular; cytoplasm; cytosol; membrane	metabolic process; cell proliferation; regulation of biological process; cell organization and biogenesis; transport; cell differentiation; development	Pf00089; Pf09342	5657	1.74848e+07	0	2.42313e+07	0	3.08276e+07	0	3.22232e+07	0	2.98018e+07	1.32706e+07	2.32735e+07	7.27482e+06	256	27.7893	8.35303	13.4167	17.19	3	4	11.33	3	4	11.33	3	4	44.7754	7.81	2	3	4.69	1	2
	Sequence	# PSMs	# Proteins	# Protein Groups	Protein Group Accessions	Modifications	MH+ [Da]	phosphoRS Isoform Probability	phosphoRS Site Probabilities	A7: Area	B7: Area	C7: Area	D7: Area	E7: Area	F7: Area	G7: Area	H7: Area	I7: Area	J7: Area	K7: Area	L7: Area	q-Value	PEP				#VALUE!	IonScore D2	IonScore J2	Exp Value D2							#VALUE!	Exp Value A2	Exp Value G2	B2	C2	I2	IonScore C2
	LVNVVLGAHNVR	22	1	1	P24158		1290.76			3.1586e+06	0	2.19787e+06	0	1.46754e+06	0	1.06691e+07	0	2.1851e+07	1.53577e+07	1.46264e+07	1.03507e+07	0	8.307e-05				46.87	52.75	58.96	3.15876e-05							#VALUE!	0.000300378	0.000129521	High	High	High	34.32
	VALYVDWIR	5	1	1	P24158		1134.63			1.41796e+06	0	0	0	0	0	0	0	2.04804e+06	780823	523323	463065	0	0.0002872				0		21.94								#VALUE!	0.0869417				High
	TQEPTQQHFSVAQVFLNNYDAENK	2	1	1	P24158		2808.32			0	0	0	0	0	0	0	0	0	2.49659e+06	0	0	0	0.001051				0		12.81								#VALUE!
	LFPDFFTR	11	1	1	P24158		1042.54			4.78779e+07	0	4.62647e+07	0	6.01878e+07	0	5.37773e+07	0	6.55062e+07	2.19575e+07	5.46707e+07	1.10107e+07	0.001	0.01146				20.7		17.47								#VALUE!	0.307352	0.413653	Medium	High	High	13
	LNDVLLIQLSSPANLSASVATVQLPQQDQPVPHGTQCLAMGWGR	5	1	1	P24158	N2(Deamidated); Q8(Deamidated); N14(Deamidated); S16(Phospho); S18(Phospho); T21(Phospho); Q23(Deamidated); Q26(Deamidated); Q27(Deamidated); T35(Phospho); Q36(Deamidated)	4980.15		Too many NL-allowing PTMs	0	0	0	0	0	0	0	0	0	0	0	0						0										0	48.8259
P05164	Myeloperoxidase OS=Homo sapiens GN=MPO PE=1 SV=1 - [PERM_HUMAN]	35.44	1	18	25	133	antioxidant activity; catalytic activity; metal ion binding	extracellular; nucleus; cytoplasm; mitochondrion; vacuole	response to stimulus; metabolic process; defense response; cell organization and biogenesis; regulation of biological process; cell death	Pf03098	4353	1.31559e+06	0	1.20424e+06	0	7.58443e+06	0	6.1371e+06	0	2.63655e+06	5.14933e+06	0	4.44949e+06	745	83.8148	8.96826	291.966	22.55	16	19				21.21	15	16	78.7114	21.74	16	18	15.97	12	12
	Sequence	# PSMs	# Proteins	# Protein Groups	Protein Group Accessions	Modifications	MH+ [Da]	phosphoRS Isoform Probability	phosphoRS Site Probabilities	A7: Area	B7: Area	C7: Area	D7: Area	E7: Area	F7: Area	G7: Area	H7: Area	I7: Area	J7: Area	K7: Area	L7: Area	q-Value	PEP															Exp Value A2	Exp Value G2	B2	C2	I2	IonScore C2
	VVLEGGIDPILR	11	1	1	P05164		1280.76			2.12433e+06	0	1.20424e+06	0	1.09906e+07	0	9.08643e+06	0	4.22615e+06	5.0023e+06	0	4.6766e+06	0	0.0002573															0.00284107	6.37244e-06	High	High	High	54.28
	FWWENEGVFSMQQR	5	1	1	P05164	M11(Oxidation)	1859.81			1.19758e+06	0	0	0	3.00185e+06	0	3.41097e+06	0	0	0	0	0	0	0.0005175															0.22218	0.693881
	IANVFTNAFR	10	1	1	P05164		1152.62			624865	0	0	0	3.88404e+06	0	3.46357e+06	0	1.80189e+06	5.4158e+06	0	4.60614e+06	0	0.002212															0.0828002	0.000775537	High		High
	QNQIAVDEIR	10	1	1	P05164		1185.62			183906	0	0	0	2.22608e+06	0	2.29914e+06	0	965160	3.6005e+06	0	2.67791e+06	0	0.002474															4.13055	0.000116584	High		High
	IICDNTGITTVSK	6	1	1	P05164	C3(Carbamidomethyl)	1421.73			0	0	0	0	0	0	0	0	0	4.66348e+06	0	2.86702e+06	0	6.04e-05																	High
	QALAQISLPR	6	1	1	P05164		1096.65			0	0	0	0	0	0	0	0	0	5.0299e+06	0	2.4835e+06	0	4.571e-07																	High
	NNIFMSNSYPR	8	1	1	P05164	M5(Oxidation)	1358.61			0	0	0	0	1.76072e+06	0	1.22134e+06	0	0	2.66207e+06	0	2.13704e+06	0	0.0002176																0.00578825	High
	IPCFLAGDTR	6	2	2	P11678;P05164	C3(Carbamidomethyl)	1149.57			0	0	0	0	0	0	0	0	0	3.0865e+06	0	1.21816e+06	0	0.0008604																	High
	FPTDQLTPDQER	8	1	1	P05164		1446.68			0	0	0	0	5.96055e+06	0	5.43622e+06	0	1.8816e+06	1.37967e+06	0	0	0	0.0001987																0.000479764	High		High
	VGPLLACIIGTQFR	4	1	1	P05164	C7(Carbamidomethyl)	1544.86			0	0	0	0	0	0	0	0	0	502851	0	90617.7	0	5.81e-05																	High
	NQADCIPFFR	2	1	1	P05164	C5(Carbamidomethyl)	1267.59			0	0	0	0	0	0	0	0	0	0	0	420309	0	0.00137																	High
	NGFPVALAR	6	1	1	P05164	N1(Deamidated)	945.515			0	0	0	0	0	0	0	0	0	368456	0	444951	0	0.0009174																	High
	QNQIAVDEIRER	6	1	1	P05164		1470.77			0	0	0	0	0	0	0	0	0	2.126e+06	0	1.83229e+06	0	0.001853																	Medium
	DYLPLVLGPTAMR	7	1	1	P05164	M12(Oxidation)	1461.78			0	0	0	0	0	0	0	0	0	799799	0	917005	0	0.001043																	Medium
	NQINALTSFVDASMVYGSEEPLAR	3	1	1	P05164		2612.27			0	0	0	0	3.68929e+06	0	3.88866e+06	0	0	0	0	0	0	1.347e-07																0.00526544
	WLPAEYEDGFSLPYGWTPGVK	3	1	1	P05164		2412.16			0	0	0	0	2.81722e+06	0	2.3619e+06	0	0	0	0	0	0	0.0005655																0.12381			High
	IPCFLAGDTR	2	2	2	P11678;P05164		1092.55			0	0	0	0	0	0	0	0	0	0	0	0	0.001	0.003325
	NGFPVALAR	3	1	1	P05164		944.531			0	0	0	0	1.58348e+06	0	916970	0	0	0	0	0	0.003	0.05409																2.22225	Medium
	DYLPLVLGPTAMR	2	1	1	P05164		1445.78			0	0	0	0	0	0	0	0	0	92257.8	0	0	0.005	0.01741
	IGLDLPALNMQR	4	1	1	P05164	M10(Oxidation)	1356.73			0	0	0	0	0	0	0	0	0	4.60845e+06	0	4.06574e+06	0.006	0.1349																	Medium
	IGLDLPALNMQR	3	1	1	P05164		1340.73			0	0	0	0	0	0	0	0	0	550911	0	386890	0.006	0.02608
	LFEQVMR	2	1	1	P05164	M6(Oxidation)	938.478			0	0	0	0	0	0	0	0	0	0	0	0	0.007	0.04858																	High
	YLPTYR	5	1	1	P05164		812.43			0	0	0	0	1.16856e+06	0	1.18636e+06	0	0	1.80107e+06	0	0	0.032	0.4358																1.43888
	SRDHGLPGYNAWR	2	2	2	P11678;P05164		1528.74			0	0	0	0	0	0	0	0	0	0	0	471410	0.044	0.3644
	YGHTLIQPFMFR	1	1	1	P05164	M10(Oxidation)	1525.76			0	0	0	0	0	0	0	0	0	0	0	0	0.108	0.6846
	YQPMEPNPR	2	1	1	P05164	M4(Oxidation)	1147.52			0	0	0	0	3.82041e+06	0	0	0	0	0	0	0	0.11	1
	DHGLPGYNAWR	2	2	2	P11678;P05164		1285.61			0	0	0	0	0	0	1.28858e+06	0	1.25555e+06	0	0	0	0.116	0.9692																1.16642			Low
	KYLPTYR	2	1	1	P05164		940.525			0	0	0	0	0	0	0	0	0	0	0	0	0.191	0.9774																	Low
	GVPFFSSLR	2	1	1	P05164		1009.55			0	0	0	0	5.80217e+06	0	0	0	0	0	0	2.06231e+06
Q9Y6M9	NADH dehydrogenase [ubiquinone] 1 beta subcomplex subunit 9 OS=Homo sapiens GN=NDUFB9 PE=1 SV=3 - [NDUB9_HUMAN]	18.99	1	2	4	9	catalytic activity	cytoplasm; mitochondrion; membrane; extracellular	metabolic process; transport	Pf05347	4715	0	0	0	0	0	0	0	0	1.4072e+06	691633	0	335883	179	21.8168	8.38232	29.89	7.82	1	1				7.82	1	1	40.7	8.38	2	2
	Sequence	# PSMs	# Proteins	# Protein Groups	Protein Group Accessions	Modifications	MH+ [Da]	phosphoRS Isoform Probability	phosphoRS Site Probabilities	A7: Area	B7: Area	C7: Area	D7: Area	E7: Area	F7: Area	G7: Area	H7: Area	I7: Area	J7: Area	K7: Area	L7: Area	q-Value	PEP				#VALUE!	IonScore D2	IonScore J2	Exp Value D2							#VALUE!	Exp Value A2	Exp Value G2	B2	C2	I2	IonScore C2
	AFLASGPYLTHQQK	5	1	1	Q9Y6M9	N-Term(Acetyl)	1602.82			0	0	0	0	0	0	0	0	0	420534	0	335883	0	0.0006483				0		34.17								#VALUE!			High
	EAEEEFWYR	1	1	1	Q9Y6M9		1258.54			0	0	0	0	0	0	0	0	1.25967e+06	0	0	0	0.001	0.01191				0										-24.29					High
	MAFLASGPYLTHQQK	2	1	1	Q9Y6M9	S6(Phospho); Q13(Deamidated); Q14(Deamidated)	1773.78	0.901969	S(6): 90.2; Y(9): 9.8; T(11): 0.0	0	0	0	0	0	0	0	0	0	962731	0	0						-67.9452		11.99								#VALUE!			Low
	DMAKATQLLK	1	1	1	Q9Y6M9	M2(Oxidation)	1134.62			0	0	0	0	0	0	0	0	1.55472e+06	0	0	0						0										-14.08					Low
Q14697	Neutral alpha-glucosidase AB OS=Homo sapiens GN=GANAB PE=1 SV=3 - [GANAB_HUMAN]	34.43	1	24	28	122	catalytic activity; RNA binding	cytoplasm; endoplasmic reticulum; organelle lumen; Golgi; membrane; extracellular	metabolic process	Pf01055	23193	5.4825e+06	0	4.38123e+06	0	5.99751e+06	0	4.69211e+06	0	9.97455e+06	2.83007e+06	4.77601e+06	2.17501e+06	944	106.807	6.13818	58.2856	8.9	8	8	14.94	11	11	10.91	10	10	1	15.78	13	13	12.5	10	10
	Sequence	# PSMs	# Proteins	# Protein Groups	Protein Group Accessions	Modifications	MH+ [Da]	phosphoRS Isoform Probability	phosphoRS Site Probabilities	A7: Area	B7: Area	C7: Area	D7: Area	E7: Area	F7: Area	G7: Area	H7: Area	I7: Area	J7: Area	K7: Area	L7: Area	q-Value	PEP				#VALUE!	IonScore D2	IonScore J2	Exp Value D2							#VALUE!	Exp Value A2	Exp Value G2	B2	C2	I2	IonScore C2
	DPAEGDGAQPEETPR	11	1	1	Q14697		1568.68			260596	0	160940	0	544142	0	644613	0	1.22193e+06	210089	245238	0	0	1.27e-14				49.19	35.51	41.31	0.0363719							#VALUE!	0.0103757	0.00140989	High	High	High	38.18
	MMDYLQGSGETPQTDVR	6	1	1	Q14697		1927.85			6.30975e+06	0	4.10284e+06	0	5.98636e+06	0	4.86819e+06	0	7.58543e+06	0	3.92771e+06	0	0	1.7e-10				26.69										-69.03	0.0268995	0.381113		High	High	18.42
	VLLVLELQGLQK	1	1	1	Q14697		1352.85			1.31758e+06	0	0	0	0	0	0	0	0	0	0	0	0	0.0005859				0										0	0.00287041
	IDELEPR	5	1	1	Q14697		871.452			145489	0	0	0	494199	0	457611	0	896633	0	0	0	0	0.00525				36.93										-41.69	0.126952	0.00597153			High
	YRVPDVLVADPPIAR	10	1	1	Q14697		1680.94			1784734	0	4.0133e+06	0	2.52576e+06	0	2.27539e+06	0	3.62964e+06	0	3.6724e+06	0	0	0.001056				17.27	17.62		0.51462							-11.05	0.301416	0.510936	High	High	High	23.29
	FSFSGNTLVSSSADPEGHFETPIWIER	7	1	1	Q14697		3010.42			7.95281e+06	0	2.592e+06	0	7.35899e+06	0	4.988e+06	0	16583011	0	3.25182e+06	0	0	1.974e-07				30.18										-16.43	6.18732	0.299285		High	High	21.54
	DENSVELTMAEGPYK	3	1	1	Q14697	M9(Oxidation)	1698.75			0	0	0	0	0	0	0	0	0	0	0	0	0	0.04011				0	25.83		0.458957							0			High
	LSFQHDPETSVLVLR	6	1	1	Q14697		1740.93			0	0	4.96523e+06	0	0	0	0	0	0	1.76482e+06	5.90259e+06	1.25775e+06	0	1.005e-06				0		39.58								#VALUE!			High	High		30
	WYQMGAYQPFFR	2	1	1	Q14697	M4(Oxidation)	1609.73			0	0	0	0	0	0	0	0	0	307450	0	0	0	0.001449				0		16.51								#VALUE!			High
	VVIIGAGKPAAVVLQTK	4	1	1	Q14697		1664.05			0	0	0	0	0	0	0	0	0	0	0	992240	0	2.026e-06				0	17.75		0.0167483							0			High
	AFFAGSQR	5	1	1	Q14697		883.442			0	0	0	0	0	0	0	0	0	2.21058e+06	0	1.83797e+06	0	0.05458				0	33.22	26.56	0.0116964							#VALUE!			High
	NPEPELLVR	9	1	1	Q14697		1066.59			0	0	0	0	0	0	2.60658e+06	0	4.76027e+06	4.51482e+06	2.2069e+06	3.39002e+06	0	0.002715				24.19	32.63	38.16	0.0171095							#VALUE!		0.11089	High		High
	DAQHYGGWEHR	5	1	1	Q14697		1355.59			0	0	1.02481e+06	0	811189	0	816737	0	1.138e+06	0	1.06167e+06	0	0	0.002022				19.79										-16.43		0.818643		High	High	24.46
	VSQGSKDPAEGDGAQPEETPR	4	1	1	Q14697		2154.99			0	0	1.06209e+06	0	0	0	0	0	0	1.59913e+06	1.49956e+06	0	0	0.01756				0		16.16								#VALUE!				High		22.19
	MMDYLQGSGETPQTDVR	1	1	1	Q14697	M1(Oxidation); M2(Oxidation)	1959.84			0	0	0	0	0	0	0	0	0	0	0	0	0	0.00891				0	29.98		0.216244							0
	WYQMGAYQPFFR	2	1	1	Q14697		1593.73			0	0	0	0	0	0	1.63834e+06	0	4741220	0	0	0	0	3.058e-08				46.27										-40.48		0.00282785			High
	ALLDSLQLGPDSLTVHLIHEVTK	1	1	1	Q14697		2499.38			0	0	0	0	0	0	0	0	4.47281e+06	0	0	0	0	1.364e-05				0										-49.09					High
	DLGIFWLNAAETWVDISSNTAGK	1	1	1	Q14697		2508.23			585943	0	0	0	0	0	0	0	0	0	0	0	0.001	0.01486				0										0	1.66696
	YFTWDPSR	12	1	1	Q14697		1071.49			2.18496e+06	0	4.07564e+06	0	4.64718e+06	0	3.44573e+06	0	5.02661e+06	899152	2.80573e+06	672293	0.001	0.008168				22.73	20.98	20.46	0.5175							#VALUE!	0.801003	0.297868	Medium	Medium	High	14.83
	REPWLLPSQHNDIIR	2	1	1	Q14697		1874.01			0	0	0	0	0	0	0	0	0	791561	0	0	0.001	0.007205				0		20.37								#VALUE!			High
	SGGMERPFVLAR	1	1	1	Q14697		1319.69			0	0	0	0	0	0	0	0	0	0	881338	0	0.001	0.0143				0										0
	NLGLYVK	6	1	1	Q14697		806.477			0	0	0	0	1.49372e+06	0	0	0	0	1.13988e+06	0	0	0.004	0.04305				0	21.33	16.64	0.088713							#VALUE!			Medium
	VPDVLVADPPIAR	1	1	1	Q14697		1361.78			757520	0	0	0	0	0	0	0	0	0	0	0	0.005	0.09338				0										0	0.21809
	EPWLLPSQHNDIIR	1	1	1	Q14697		1717.9			0	0	0	0	0	0	0	0	0	0	0	1.29702e+06	0.009	0.1746				0										0
	QEFLLR	3	1	1	Q14697		805.456			1.39068e+06	0	0	0	0	0	0	0	0	0	4.49773e+06	0	0.013	0.1931				0										0	0.034865		Medium
	SLLLSVNAR	1	1	1	Q14697		972.583			0	0	0	0	0	0	0	0	0	0	0	113935	0.015	0.2236				0										0
	LVAIVDPHIK	1	1	1	Q14697		1104.68			0	0	0	0	0	0	0	0	0	184468	0	0	0.05	0.3664				0		16.03								#VALUE!
	LDLLEDR	9	1	1	Q14697		873.469			1.12849e+06	0	0	0	0	0	4.22014e+06	0	5.7552e+06	580914	0	399648	0.065	0.7594				16.94	23.53	26.33	0.334703							#VALUE!	3.49281	1.53244	Low		Low
	GLLEFEHQR	1	1	1	Q14697		1128.58			0	0	0	0	0	0	0	0	0	0	0	0	0.08	0.4579				0										0
	TMLERLASKR	1	1	1	Q14697	N-Term(Acetyl)	1246.7			0	0	0	0	0	0	0	0	0	0	0	0	0.702	1				0										0
P80188	Neutrophil gelatinase-associated lipocalin OS=Homo sapiens GN=LCN2 PE=1 SV=2 - [NGAL_HUMAN]	37.88	1	8	9	73	protein binding; transporter activity; metal ion binding	extracellular; cytoplasm; cytosol	transport; cell death; response to stimulus; metabolic process; regulation of biological process; cellular homeostasis; cell organization and biogenesis; cell communication; defense response	Pf00061	3934	1.54487e+06	0	1.01933e+06	0	3.13302e+06	0	2.97742e+06	0	3.21592e+06	1.32886e+07	1.51975e+06	6.18652e+06	198	22.5737	8.90967	158.786	33.33	7	11	13.13	2	2	33.33	6	10	50.71	29.29	7	12	23.74	4	7
	Sequence	# PSMs	# Proteins	# Protein Groups	Protein Group Accessions	Modifications	MH+ [Da]	phosphoRS Isoform Probability	phosphoRS Site Probabilities	A7: Area	B7: Area	C7: Area	D7: Area	E7: Area	F7: Area	G7: Area	H7: Area	I7: Area	J7: Area	K7: Area	L7: Area	q-Value	PEP															Exp Value A2	Exp Value G2	B2	C2	I2	IonScore C2
	SYPGLTSYLVR	11	1	1	P80188		1255.67			1.32635e+06	0	0	0	3.35551e+06	0	3.84953e+06	0	4.20608e+06	8.98904e+06	1.83662e+06	6.06163e+06	0	0.02367															0.0840563	0.0548404	High		High
	VPLQQNFQDNQFQGK	19	1	1	P80188		1790.88			1.76338e+06	0	1.01933e+06	0	2.91054e+06	0	3.21958e+06	0	2.22576e+06	1.97532e+07	1.20287e+06	1.03375e+07	0	2.047e-10															0.422248	0.0279293	High	High	High	33.42
	ELTSELKENFIR	13	1	1	P80188		1478.78			0	0	0	0	0	0	1.86316e+06	0	0	5.52763e+06	0	2.1604e+06	0	0.001086																0.0838471	High
	TKELTSELKENFIR	6	1	1	P80188		1707.93			0	0	0	0	0	0	0	0	0	4.62852e+06	0	1.4788e+06	0	0.0002282																	High
	MYATIYELKEDK	3	1	1	P80188		1503.74			0	0	0	0	0	0	0	0	0	642808	0	0	0	0.001139																	High
	TFVPGCQPGEFTLGNIK	6	1	1	P80188	C6(Carbamidomethyl)	1864.93			0	0	0	0	0	0	0	0	0	1.11235e+07	0	926992	0	4.337e-06
	MYATIYELK	6	1	1	P80188		1131.57			0	0	0	0	0	0	0	0	0	1.01002e+06	0	644149	0.016	0.144																	Medium
	MYATIYELK	6	1	1	P80188	M1(Oxidation)	1147.57			0	0	0	0	0	0	0	0	0	852816	0	983821	0.02	0.1446																	Medium
	CDYWIR	1	1	1	P80188	C1(Carbamidomethyl)	912.403			0	0	0	0	0	0	0	0	0	0	0	0	0.049	0.4094																	Medium
	TKELTSELK	2	1	1	P80188		1048.59			0	0	0	0	0	0	0	0	0	0	0	0	0.346	1
Q6XQN6	Nicotinate phosphoribosyltransferase OS=Homo sapiens GN=NAPRT1 PE=1 SV=2 - [PNCB_HUMAN]	28.44	1	7	9	26	catalytic activity	nucleus; cytoplasm; Golgi; cytosol; extracellular	metabolic process; response to stimulus	Pf04095	93100	0	0	0	0	0	0	0	0	5.72681e+06	472467	0	209304	538	57.542	5.68115	62.67	12.08	4	13				4.28	2	2	65.6743	7.06	3	3
	Sequence	# PSMs	# Proteins	# Protein Groups	Protein Group Accessions	Modifications	MH+ [Da]	phosphoRS Isoform Probability	phosphoRS Site Probabilities	A7: Area	B7: Area	C7: Area	D7: Area	E7: Area	F7: Area	G7: Area	H7: Area	I7: Area	J7: Area	K7: Area	L7: Area	q-Value	PEP				#VALUE!	IonScore D2	IonScore J2	Exp Value D2							#VALUE!	Exp Value A2	Exp Value G2	B2	C2	I2	IonScore C2
	LDSGDLLQQAQEIR	4	1	1	Q6XQN6		1585.82			0	0	0	0	0	0	0	0	0	241178	0	133713	0	1.698e-05				0		40.88								#VALUE!
	LVAVGGQPR	3	1	1	Q6XQN6		896.53			0	0	0	0	0	0	0	0	0	395487	0	284895	0	0.002476				0		30.2								#VALUE!
	LLGSDGSPLMDMLQLAEEPVPQAGQELR	1	1	1	Q6XQN6		2994.49			0	0	0	0	0	0	0	0	7.97291e+06	0	0	0	0	7.089e-05				0										-32.1					High
	DADVQFLASVLPPDTDPAFFEHLR	1	1	1	Q6XQN6		2700.33			0	0	0	0	0	0	0	0	3.48071e+06	0	0	0	0	0.001319				0										-19.28					High
	SPAQYQVVLSER	2	1	1	Q6XQN6		1376.71			0	0	0	0	0	0	0	0	0	615121	0	0	0.003	0.006922				0		13.45								#VALUE!			High
	ALDCSEVTVR	1	1	1	Q6XQN6	C4(Carbamidomethyl)	1149.56			0	0	0	0	0	0	0	0	0	0	0	0	0.003	0.007018				0										0			High
	ALAQLSLSR	3	1	1	Q6XQN6		958.567			0	0	0	0	0	0	0	0	0	406793	0	0	0.003	0.01186				0		30.8								#VALUE!
	MKLTEDPEKQTLPGSK	1	1	1	Q6XQN6	M1(Oxidation)	1817.93			0	0	0	0	0	0	0	0	0	0	0	0	0.068	0.5406				0										0			Low
	LAQEGSEVNVIGIGTSVVTCPQQPSLGGVYKLVAVGGQPRMK	10	1	1	Q6XQN6	N-Term(Acetyl); T19(Phospho); Q38(Deamidated); M41(Oxidation)	4406.19	0.137075	S(6): 3.6; T(15): 13.7; S(16): 13.7; T(19): 13.7; S(25): 27.6; Y(30): 27.6	0	0	0	0	0	0	0	0	0	0	0	0	0.875	1				-7.06318										0
O75594	Peptidoglycan recognition protein 1 OS=Homo sapiens GN=PGLYRP1 PE=1 SV=1 - [PGRP1_HUMAN]	23.47	1	3	3	9	metal ion binding; catalytic activity; receptor activity; signal transducer activity	extracellular	cell communication; defense response; regulation of biological process; response to stimulus; metabolic process; cell differentiation; development	Pf01510	8993	0	0	0	0	0	0	0	0	0	1.23968e+06	0	864278	196	21.7167	8.5874	69.39							15.82	2	3	1	23.47	3	4
	Sequence	# PSMs	# Proteins	# Protein Groups	Protein Group Accessions	Modifications	MH+ [Da]	phosphoRS Isoform Probability	phosphoRS Site Probabilities	A7: Area	B7: Area	C7: Area	D7: Area	E7: Area	F7: Area	G7: Area	H7: Area	I7: Area	J7: Area	K7: Area	L7: Area	q-Value	PEP				#VALUE!	IonScore D2	IonScore J2	Exp Value D2							#VALUE!	Exp Value A2	Exp Value G2	B2	C2	I2	IonScore C2
	YVVVSHTAGSSCNTPASCQQQAR	3	1	1	O75594	C12(Carbamidomethyl); C18(Carbamidomethyl)	2508.14			0	0	0	0	0	0	0	0	0	0	0	408672	0	5.889e-06				0										0			High
	ALASECAQHLSLPLR	3	1	1	O75594	C6(Carbamidomethyl)	1665.87			0	0	0	0	0	0	0	0	0	1.1783e+06	0	0	0	0.001807				0		26.18								#VALUE!			High
	VPTPQAIR	3	1	1	O75594		881.52			0	0	0	0	0	0	0	0	0	1.30107e+06	0	1.31988e+06	0.003	0.07219				0		24.26								#VALUE!			Low
P62937	Peptidyl-prolyl cis-trans isomerase A OS=Homo sapiens GN=PPIA PE=1 SV=2 - [PPIA_HUMAN]	16.97	1	4	4	19	catalytic activity; protein binding; RNA binding	extracellular; nucleus; cytoplasm; cytosol; membrane	metabolic process; transport; coagulation; response to stimulus; cell organization and biogenesis; regulation of biological process; cellular component movement	Pf00160	5478	0	0	0	0	0	0	0	0	0	763831	0	572801	165	18.0009	7.81104	75.6955	12.73	3	4				16.97	4	5	42.6067	16.97	4	5
	Sequence	# PSMs	# Proteins	# Protein Groups	Protein Group Accessions	Modifications	MH+ [Da]	phosphoRS Isoform Probability	phosphoRS Site Probabilities	A7: Area	B7: Area	C7: Area	D7: Area	E7: Area	F7: Area	G7: Area	H7: Area	I7: Area	J7: Area	K7: Area	L7: Area	q-Value	PEP				#VALUE!	IonScore D2	IonScore J2	Exp Value D2							#VALUE!	Exp Value A2	Exp Value G2	B2	C2	I2	IonScore C2
	VSFELFADK	4	1	1	P62937		1055.54			0	0	0	0	0	0	0	0	0	593431	0	499811	0	0.0006816				0		47.88								#VALUE!			High
	VSFELFADKVPK	8	1	1	P62937		1379.75			0	0	0	0	0	0	0	0	0	1.19099e+06	0	532856	0	0.0008233				0		25.84								#VALUE!			High
	FEDENFILK	5	1	1	P62937		1154.57			0	0	0	0	0	0	0	0	0	507075	0	538630	0.001	0.004505				0		24.56								#VALUE!			High
	TEWLDGK	2	1	1	P62937		848.417			0	0	0	0	0	0	0	0	0	0	0	646919	0.009	0.06097				0										0			High
P23284	Peptidyl-prolyl cis-trans isomerase B OS=Homo sapiens GN=PPIB PE=1 SV=2 - [PPIB_HUMAN]	15.74	1	3	3	13	catalytic activity; protein binding; RNA binding	nucleus; cytoplasm; endoplasmic reticulum; organelle lumen; membrane; extracellular	metabolic process; cell organization and biogenesis; regulation of biological process; development	Pf00160	5479	0	0	0	0	0	0	0	0	0	260744	0	209879	216	23.7275	9.40771	59.29	12.04	2	3				9.72	2	3	83.87	9.72	2	4
	Sequence	# PSMs	# Proteins	# Protein Groups	Protein Group Accessions	Modifications	MH+ [Da]	phosphoRS Isoform Probability	phosphoRS Site Probabilities	A7: Area	B7: Area	C7: Area	D7: Area	E7: Area	F7: Area	G7: Area	H7: Area	I7: Area	J7: Area	K7: Area	L7: Area	q-Value	PEP				#VALUE!	IonScore D2	IonScore J2	Exp Value D2							#VALUE!	Exp Value A2	Exp Value G2	B2	C2	I2	IonScore C2
	DTNGSQFFITTVK	1	1	1	P23284		1457.73			0	0	0	0	0	0	0	0	0	0	0	0	0	0.001816				0										0			High
	VIFGLFGK	3	1	1	P23284		880.529			0	0	0	0	0	0	0	0	0	361643	0	263362	0	0.003171				0		21.23								#VALUE!			Medium
	TVDNFVALATGEK	1	1	1	P23284		1364.7			0	0	0	0	0	0	0	0	0	0	0	0	0	2.453e-05				0										0
	DTNGSQFFITTVK	8	1	1	P23284	N3(Deamidated)	1458.71			0	0	0	0	0	0	0	0	0	159845	0	156397	0.001	0.04298				0		23.43								#VALUE!			High
P62942	Peptidyl-prolyl cis-trans isomerase FKBP1A OS=Homo sapiens GN=FKBP1A PE=1 SV=2 - [FKB1A_HUMAN]	25	1	2	2	4	catalytic activity; signal transducer activity; receptor activity; protein binding; transporter activity	cytoplasm; endoplasmic reticulum; membrane; cytosol; extracellular	metabolic process; development; cell communication; regulation of biological process; response to stimulus; cell organization and biogenesis; cellular homeostasis; transport	Pf00254	2280	0	0	0	0	0	0	0	0	0	0	0	0	108	11.9431	8.1626	61.27	25	2	2							38.84	25	2	2
	Sequence	# PSMs	# Proteins	# Protein Groups	Protein Group Accessions	Modifications	MH+ [Da]	phosphoRS Isoform Probability	phosphoRS Site Probabilities	A7: Area	B7: Area	C7: Area	D7: Area	E7: Area	F7: Area	G7: Area	H7: Area	I7: Area	J7: Area	K7: Area	L7: Area	q-Value	PEP				#VALUE!	IonScore D2	IonScore J2	Exp Value D2							#VALUE!	Exp Value A2	Exp Value G2	B2	C2	I2	IonScore C2
	GVQVETISPGDGR	2	1	1	P62942		1314.66			0	0	0	0	0	0	0	0	0	0	0	0	0	0.0002323				0										0			High
	GWEEGVAQMSVGQR	2	1	1	P62942	M9(Oxidation)	1549.71			0	0	0	0	0	0	0	0	0	0	0	0	0	0.0002379				0										0			High
P30086	Phosphatidylethanolamine-binding protein 1 OS=Homo sapiens GN=PEBP1 PE=1 SV=3 - [PEBP1_HUMAN]	18.18	1	2	2	2	nucleotide binding; enzyme regulator activity; protein binding; RNA binding	extracellular; nucleus; cytoplasm; membrane; mitochondrion; endoplasmic reticulum; Golgi; cell surface	cell communication; metabolic process; regulation of biological process; response to stimulus; cell differentiation; reproduction; development; cell division; cell organization and biogenesis	Pf01161	5037	0	0	0	0	0	0	0	0	0	220194	0	0	187	21.0437	7.53271	1	7.49	1	1							28.12
	Sequence	# PSMs	# Proteins	# Protein Groups	Protein Group Accessions	Modifications	MH+ [Da]	phosphoRS Isoform Probability	phosphoRS Site Probabilities	A7: Area	B7: Area	C7: Area	D7: Area	E7: Area	F7: Area	G7: Area	H7: Area	I7: Area	J7: Area	K7: Area	L7: Area	q-Value	PEP				#VALUE!	IonScore D2	IonScore J2	Exp Value D2							#VALUE!	Exp Value A2	Exp Value G2	B2	C2	I2	IonScore C2
	GNDISSGTVLSDYVGSGPPK	1	1	1	P30086		1949.94			0	0	0	0	0	0	0	0	0	220194	0	0	0	0.0006209				0		22.76								#VALUE!
	LYTLVLTDPDAPSR	1	1	1	P30086		1560.83			0	0	0	0	0	0	0	0	0	0	0	0	0.003	0.009608				0										0
	Sequence	# PSMs	# Proteins	# Protein Groups	Protein Group Accessions	Modifications	MH+ [Da]	phosphoRS Isoform Probability	phosphoRS Site Probabilities	A7: Area	B7: Area	C7: Area	D7: Area	E7: Area	F7: Area	G7: Area	H7: Area	I7: Area	J7: Area	K7: Area	L7: Area	q-Value	PEP				#VALUE!	IonScore D2	IonScore J2	Exp Value D2							#VALUE!	Exp Value A2	Exp Value G2	B2	C2	I2	IonScore C2
	LQDAEIAR	1	1	1	P06703		915.489			0	0	0	0	0	0	0	0	1.27542e+06	0	0	0	0	0.00315				0										-40.47					High
	LMEDLDR	4	1	1	P06703		891.424			1.55643e+06	0	0	0	1.94557e+07	0	1.35641e+07	0	2.59395e+07	0	0	0	0.004	0.06852				21.76										-27.27	0.119109	0.257721			High
	Sequence	# PSMs	# Proteins	# Protein Groups	Protein Group Accessions	Modifications	MH+ [Da]	phosphoRS Isoform Probability	phosphoRS Site Probabilities	A7: Area	B7: Area	C7: Area	D7: Area	E7: Area	F7: Area	G7: Area	H7: Area	I7: Area	J7: Area	K7: Area	L7: Area	q-Value	PEP				#VALUE!	IonScore D2	IonScore J2	Exp Value D2							#VALUE!	Exp Value A2	Exp Value G2	B2	C2	I2	IonScore C2
	LIEDFLAR	7	1	1	O43617		976.546			3.8245e+06	0	4.32908e+06	0	6.4199e+06	0	4.35426e+06	0	6.57394e+06	0	3.94742e+06	0	0	0.00242				35.28										-54.94	0.0114695	0.0104362	High	High	High	54.97
	DYENDEDVNK	4	1	1	O43617		1240.5			0	0	0	0	546097	0	198387	0	1.16757e+06	0	409447	0	0.001	0.00969				17.38										-38.59		1.06578			High
	FVQDTLK	5	1	1	O43617		850.466			0	0	529348	0	740071	0	449341	0	905426	0	643631	0	0.006	0.1124				13.75										-10.88		1.49281		High	High	11.21
	RIEDNLPAGEE	4	1	1	O43617		1242.59			388765	0	0	0	2.55155e+06	0	0	0	2.81715e+06	0	1.86228e+06	0	0.091	0.7748				0										-18.54	0.35131				Low
	Sequence	# PSMs	# Proteins	# Protein Groups	Protein Group Accessions	Modifications	MH+ [Da]	phosphoRS Isoform Probability	phosphoRS Site Probabilities	A7: Area	B7: Area	C7: Area	D7: Area	E7: Area	F7: Area	G7: Area	H7: Area	I7: Area	J7: Area	K7: Area	L7: Area	q-Value	PEP				#VALUE!	IonScore D2	IonScore J2	Exp Value D2							#VALUE!	Exp Value A2	Exp Value G2	B2	C2	I2	IonScore C2
	ALAGQAAGLGLVGK	12	1	1	Q15722		1225.73			2.61929e+06	0	2.80278e+06	0	4.78902e+06	0	5.06518e+06	0	8.56212e+06	1.53391e+06	3.12371e+06	820281	0	4.254e-06				76.29	72.68	84.55	7.715e-07							#VALUE!	2.03552e-07	3.30123e-07	High	High	High	70.7
	LLEGTGSEASSTR	12	1	1	Q15722		1307.64			660072	0	989493	0	1.89906e+06	0	1.62885e+06	0	2.50021e+06	638307	1.13222e+06	344090	0	2.315e-05				60.62	59.4	39.77	0.000153336							#VALUE!	0.000726787	0.000105379	High	High	High	67.51
	SGPAALEPGPSESLTASSPLK	1	1	1	Q15722		1996.02			0	0	0	0	0	0	0	0	0	0	0	0	0.033	0.2994				0										0			Medium
	SAGVGFVAK	1	1	1	Q15722	N-Term(Acetyl)	877.478			0	0	0	0	0	0	0	0	1.18925e+09	0	0	0						0										-13.01					Low
Q92835	Phosphatidylinositol 3,4,5-trisphosphate 5-phosphatase 1 OS=Homo sapiens GN=INPP5D PE=1 SV=2 - [SHIP1_HUMAN]	21.03	2	10	18	56	catalytic activity; protein binding	cytoplasm; cytosol; cytoskeleton; membrane	metabolic process; cell death; cell communication; regulation of biological process; response to stimulus; coagulation; cell proliferation; development; cell differentiation; cellular component movement	Pf00017; Pf03372	3635	1.19993e+06	0	1.17707e+06	0	1.04178e+06	0	1.08377e+06	0	2.51631e+06	616712	1.14824e+06	528051	1189	133.209	7.59131	1	4.96	5	6	5.05	3	3	4.63	5	5	34.1167	3.45	4	4	1.6	2	2
	Sequence	# PSMs	# Proteins	# Protein Groups	Protein Group Accessions	Modifications	MH+ [Da]	phosphoRS Isoform Probability	phosphoRS Site Probabilities	A7: Area	B7: Area	C7: Area	D7: Area	E7: Area	F7: Area	G7: Area	H7: Area	I7: Area	J7: Area	K7: Area	L7: Area	q-Value	PEP				#VALUE!	IonScore D2	IonScore J2	Exp Value D2							#VALUE!	Exp Value A2	Exp Value G2	B2	C2	I2	IonScore C2
	SQEGENEEGSEGELVVK	6	1	1	Q92835		1819.81			295525	0	0	0	703162	0	604506	0	843589	0	310575	70243.8	0	3.763e-07				34.27										-70.45	0.000878343	0.0652449			High
	SKAEELLSR	5	1	1	Q92835		1032.57			492571	0	1.81071e+06	0	1.8698e+06	0	1.56304e+06	0	2.20558e+06	0	0	0	0	0.02434				44.52										-26.04	0.0244042	0.00158579		High	High	42.69
	TRDDSADYIPHDIYVIGTQEDPLSEKEWLEILK	4	1	1	Q92835		3888.92			2.81169e+06	0	0	0	0	0	0	0	0	0	2.74342e+06	0	0	4.606e-05				0										-48.54	10.4329				High
	TGIANTLGNK	8	2	1	Q92835		988.543			0	0	0	0	0	0	0	0	751338	811730	390714	734638	0	0.0007884				0	49.18	32.12	0.000641953							#VALUE!			High		High
	AESLGIPQK	9	1	1	Q92835		942.525			0	0	0	0	552373	0	0	0	696954	297674	0	241437	0	0.003032				0	17.93	35.16	0.743313							#VALUE!			Medium		High
	TRDDSADYIPHDIYVIGTQEDPLSEKEWLEILK	1	1	1	Q92835	Q19(Deamidated)	3889.92			0	0	0	0	0	0	0	0	0	0	0	0	0	0.0001311				0										-45.45					High
	EGFCQLLQQMK	1	1	1	Q92835	C4(Carbamidomethyl); M10(Oxidation)	1397.66			0	0	0	0	0	0	0	0	0	0	0	0	0.003	0.01397				0										0			High
	QQQYADLLSHDQLLTER	1	1	1	Q92835		2058.02			0	0	0	0	0	0	0	0	0	0	0	0	0.003	0.00975				0										0
	NQNYMNILR	1	1	1	Q92835		1165.58			0	0	0	0	0	0	0	0	0	0	0	0	0.006	0.08117				0										0
	IVVLAKPEHENR	1	1	1	Q92835		1404.79			0	0	0	0	0	0	0	0	0	202187	0	0	0.009	0.06314				0		16.68								#VALUE!
	EYVFADSK	1	1	1	Q92835		958.449			0	0	0	0	0	0	0	0	0	0	0	173659	0.031	0.3056				0										0
	GESPPTPPGQPPISPK	2	1	1	Q92835	T6(Phospho); Q10(Deamidated)	1666.78	0.496242	S(3): 49.6; T(6): 49.6; S(14): 0.8	0	0	0	0	207817	0	0	0	0	0	0	0	0.176	1				-29.074										0
	KDQESPK	1	1	1	Q92835	Q3(Deamidated); K7(Acetyl)	874.415			0	0	0	0	0	0	0	0	4.49976e+06	0	0	0	0.22	1				0										-12.82					Low
	HSEQPEPDMITIFIGTWNMGNAPPPKKITSWFLSK	1	1	1	Q92835	N-Term(Acetyl); T11(Phospho); T16(Phospho); K27(Acetyl); T29(Phospho)	4321.92	0.138119	S(2): 33.1; T(11): 60.1; T(16): 65.9; T(29): 51.6; S(30): 51.6; S(34): 37.7	0	0	0	0	0	0	0	0	0	0	0	0	0.379	1				-8.48554										-13.88					Low
	VDVESGKLIIK	4	1	1	Q92835	S5(Phospho); K7(Acetyl); K11(Acetyl)	1364.71	1	S(5): 100.0	0	0	0	0	0	0	0	0	0	740732	0	608078	0.622	1				-29.2989		11.54								#VALUE!			Low
	DQESPKMPRK	1	1	1	Q92835	K6(Acetyl)	1257.62			0	0	0	0	0	0	0	0	0	0	0	0	0.767	1				0		10.83								#VALUE!
	TGSSSLPHLKK	1	1	1	Q92835	S3(Phospho)	1234.62	0.25	T(1): 25.0; S(3): 25.0; S(4): 25.0; S(5): 25.0	0	0	543437	0	0	0	0	0	0	0	0	0	0.785	1				-38.634										0				Low		11.99
	MPRKEPPPCPEPGILSPSIVLTK	6	1	1	Q92835	M1(Oxidation); N-Term(Acetyl); S18(Phospho); T22(Phospho); K23(Acetyl)	2746.28	0.333333	S(16): 66.7; S(18): 66.7; T(22): 66.7	0	0	0	0	0	0	0	0	0	0	0	0	0.847	1				-0.360762		12.18								#VALUE!
	HSLQEITSVTFK	2	1	1	Q92835	S2(Phospho)	1469.7	0.860867	S(2): 86.1; T(7): 11.7; S(8): 1.8; T(10): 0.3	0	0	0	0	0	0	0	0	0	0	0	0						-48.7935										0
	Sequence	# PSMs	# Proteins	# Protein Groups	Protein Group Accessions	Modifications	MH+ [Da]	phosphoRS Isoform Probability	phosphoRS Site Probabilities	A7: Area	B7: Area	C7: Area	D7: Area	E7: Area	F7: Area	G7: Area	H7: Area	I7: Area	J7: Area	K7: Area	L7: Area	q-Value	PEP				#VALUE!	IonScore D2	IonScore J2	Exp Value D2							#VALUE!	Exp Value A2	Exp Value G2	B2	C2	I2	IonScore C2
	TDPSILGGMIVR	5	1	1	P48047		1258.68			2.62674e+06	0	3.99904e+06	0	6.25149e+06	0	0	0	5.69467e+06	0	2.60408e+06	0	0	0.00283				0										-25.36	0.0347501			High	High	50.24
	VAASVLNPYVK	10	1	1	P48047		1160.67			745097	0	0	0	1.12826e+06	0	0	0	1.98047e+06	246831	1380687	157050	0	0.007225				0	24.61	36.63	0.0773175							#VALUE!	0.0282787			High	High	34.74
	SFLSQGQVLK	7	1	1	P48047		1106.62			984461	0	0	0	1.5208e+06	0	0	0	2.30691e+06	0	2.18226e+06	0	0.019	0.2547				0	16.12		1.09221							-10.42	1.78047				Medium
	IGEKYVDMSVK	2	1	1	P48047	K11(Acetyl)	1310.67			0	0	0	0	4.17751e+06	0	0	0	0	0	0	0						0										0
	SLNDITAKER	1	1	1	P48047	N-Term(Acetyl); N3(Deamidated); K8(Acetyl)	1231.63			0	0	0	0	9.47903e+06	0	0	0	0	0	0	0						0										0
O00329	Phosphatidylinositol 4,5-bisphosphate 3-kinase catalytic subunit delta isoform OS=Homo sapiens GN=PIK3CD PE=1 SV=2 - [PK3CD_HUMAN]	28.07	1	10	22	71	nucleotide binding; protein binding; catalytic activity	cytoplasm; cytosol; membrane; vacuole	cell differentiation; development; response to stimulus; cellular component movement; defense response; metabolic process; cell communication; regulation of biological process; transport	Pf00454; Pf00613; Pf00792; Pf00794; Pf02192	5293	6.86371e+06	0	4.16135e+06	0	4.51324e+06	0	4.03457e+06	0	1.681e+07	1.38769e+06	4.88233e+06	576980	1044	119.402	7.18115	28.64	7.38	5	6	5.56	6	7	3.54	4	4	18.26	7.95	8	9	3.54	4	4
	Sequence	# PSMs	# Proteins	# Protein Groups	Protein Group Accessions	Modifications	MH+ [Da]	phosphoRS Isoform Probability	phosphoRS Site Probabilities	A7: Area	B7: Area	C7: Area	D7: Area	E7: Area	F7: Area	G7: Area	H7: Area	I7: Area	J7: Area	K7: Area	L7: Area	q-Value	PEP				#VALUE!	IonScore D2	IonScore J2	Exp Value D2							#VALUE!	Exp Value A2	Exp Value G2	B2	C2	I2	IonScore C2
	DALLNWLK	11	2	2	P42338;O00329		972.551			2.97339e+06	0	2.63982e+06	0	7.36227e+06	0	5.62654e+06	0	7.53069e+06	367021	3.51899e+06	212445	0	0.002352				37.7	29.02	30.98	0.0829579							#VALUE!	0.00906016	0.0110471	Medium	High	High	35.65
	HEVQEHFPEALAR	6	1	1	O00329		1562.77			359997	0	1.28066e+06	0	1.33915e+06	0	1.4186e+06	0	1.78883e+06	0	1.20366e+06	0	0	0.00267				13.04										-20.04	1.28927	5.79523		High	High	28.03
	ESGQLFHIDFGHFLGNFK	3	1	1	O00329		2093.02			2.53381e+06	0	0	0	0	0	0	0	0	0	2.53632e+06	0	0	5.663e-05				0										-29.25	8.43356				High
	EENQSVVVDFLLPTGVYLNFPVSR	1	1	1	O00329		2722.41			827689	0	0	0	0	0	0	0	0	0	0	0	0	0.004459				0										0	7.995
	SDTIANIQLNK	7	1	1	O00329		1216.65			0	0	0	0	0	0	0	0	1.78468e+06	352179	0	234791	0	0.0006532				0	30.73	53.81	0.0608178							#VALUE!			High		High
	LCDVQPFLPVLR	1	1	1	O00329	C2(Carbamidomethyl)	1456.8			0	0	0	0	0	0	0	0	0	0	0	0	0	0.003537				0										0			High
	SEMHVPSVALR	1	1	1	O00329		1225.63			0	0	0	0	0	0	1.66424e+06	0	0	0	0	0	0	0.0001368				29.81										0		0.0589222
	GSGELYEHEKDLVWK	1	1	1	O00329		1789.87			0	0	0	0	0	0	1.93225e+06	0	0	0	0	0	0.001	0.008074				10.69										0		12.3529
	TGLIEVVLR	1	1	1	O00329		999.62			0	0	0	0	0	0	0	0	2.22001e+06	0	0	0	0.001	0.01727				0										-31.14					High
	YESYLDCELTK	2	1	1	O00329	C7(Carbamidomethyl)	1420.63			0	0	0	0	0	0	0	0	0	314578	0	0	0.003	0.007472				0		31.32								#VALUE!			High
	MTPYGCLPTGDR	1	1	1	O00329	M1(Oxidation); C6(Carbamidomethyl)	1383.6			0	0	0	0	0	0	0	0	0	0	0	0	0.028	0.2268				0										0			Medium
	ALLVNVK	5	1	1	O00329	N-Term(Acetyl); K7(Acetyl)	840.518			1.22822e+06	0	7.77717e+06	0	0	0	4.54494e+06	0	0	0	8.59168e+06	0	0.081	0.5754				17.85										0	0.268413	0.208355		Low		21.76
	ALNDFVK	8	1	1	O00329		806.441			489863	0	0	0	0	0	0	0	3570245	718409	2.29469e+06	629042	0.081	0.5435				0	13.26	14.13	1.47756							#VALUE!	1.59097				Low
	MKPLWIMYSNEEAGSGGSVGIIFK	1	1	1	O00329	M1(Oxidation); M7(Oxidation); S9(Phospho)	2726.26	0.625077	Y(8): 4.8; S(9): 62.5; S(15): 16.4; S(18): 16.4	0	0	2.06705e+06	0	0	0	0	0	0	0	0	0	0.26	0.9382				-31.7361										0				Low		11.98
	ALNDFVKLSSQK	2	1	1	O00329	N3(Deamidated); S10(Phospho)	1430.69	0.5	S(9): 50.0; S(10): 50.0	0	0	0	0	0	0	0	0	0	0	2.07216e+06	0	0.467	1				-49.6591										0
	LSSQKTPKPQTK	1	1	1	O00329	N-Term(Acetyl); Q4(Deamidated); K5(Acetyl); T6(Phospho); K12(Acetyl)	1549.74	0.971125	S(2): 0.0; S(3): 1.4; T(6): 97.1; T(11): 1.4	0	0	0	0	4.8383e+06	0	0	0	0	0	0	0	0.472	1				-55.1111										0
	AAGLPELSCSKDIQYLKDSLALGK	1	1	1	O00329	S8(Phospho); K11(Acetyl); Y15(Phospho); S19(Phospho)	2802.23	0.328091	S(8): 67.2; S(10): 67.2; Y(15): 67.2; S(19): 98.4	0	0	0	0	0	0	0	0	0	0	0	0	0.661	1				-42.889										0
	VLMKQGEALSK	7	1	1	O00329	M3(Oxidation); K4(Acetyl); Q5(Deamidated)	1262.66			1.50839e+07	0	0	0	0	0	0	0	3.93292e+07	3.07764e+06	0	0						0		11.63								#VALUE!	4.33376		Low		Low
	GELLNPTGTVR	6	1	1	O00329	N-Term(Acetyl); N5(Deamidated)	1199.63			0	0	0	0	0	0	0	0	0	0	0	867108						0	27.31	25.93	0.120572							#VALUE!			Low
	QEGLDLR	2	1	1	O00329		830.437			0	0	0	0	0	0	0	0	0	314134	0	0						0		10.24								#VALUE!			Low
	HEYLYGSYPLCQFQYICSCLHSGLTPHLTMVHSSSILAMR	2	1	1	O00329	Y15(Phospho); C17(Carbamidomethyl); T25(Phospho); T29(Phospho); M39(Oxidation)	4899.08		Too many isoforms	0	0	0	0	0	0	0	0	0	0	0	0						0										0
	KATVFR	1	1	1	O00329	N-Term(Acetyl); K1(Acetyl)	805.453			0	0	0	0	0	0	0	0	0	0	0	0						0										0
P00558	Phosphoglycerate kinase 1 OS=Homo sapiens GN=PGK1 PE=1 SV=3 - [PGK1_HUMAN]	53.96	1	13	19	85	nucleotide binding; catalytic activity; protein binding	cytoplasm; cytosol; membrane; extracellular	metabolic process; cell differentiation	Pf00162	5230	3.24883e+06	0	3.04532e+06	0	8.32523e+06	0	3.66397e+06	0	1.90386e+07	3.29425e+06	4.57644e+06	1.42692e+06	417	44.5861	8.104	65.0604	31.65	11	11	9.83	4	4	23.02	8	8	91.1867	34.05	11	12	15.35	6	6
	Sequence	# PSMs	# Proteins	# Protein Groups	Protein Group Accessions	Modifications	MH+ [Da]	phosphoRS Isoform Probability	phosphoRS Site Probabilities	A7: Area	B7: Area	C7: Area	D7: Area	E7: Area	F7: Area	G7: Area	H7: Area	I7: Area	J7: Area	K7: Area	L7: Area	q-Value	PEP				#VALUE!	IonScore D2	IonScore J2	Exp Value D2							#VALUE!	Exp Value A2	Exp Value G2	B2	C2	I2	IonScore C2
	VLNNMEIGTSLFDEEGAK	6	1	1	P00558		1966.93			3.43784e+06	0	1.82394e+06	0	3.48932e+06	0	2.70726e+06	0	1.50428e+07	0	1.84324e+06	0	0	5.787e-06				74.77										-86.36	0.0951791	5.77161e-06		High	High	49.52
	LGDVYVNDAFGTAHR	7	2	1	P00558		1634.79			1.64851e+06	0	0	0	0	0	4.23294e+06	0	0	3.86585e+06	0	1.74889e+06	0	0.0002074				29.16		60.59								#VALUE!	0.113761	0.155314	High
	YSLEPVAVELK	6	1	1	P00558		1247.69			0	0	0	0	0	0	0	0	0	1.61577e+06	0	1.57077e+06	0	1.054e-05				0	51.06	49.36	0.000301229							#VALUE!			High
	VLNNMEIGTSLFDEEGAK	6	1	1	P00558	M5(Oxidation)	1982.94			0	0	0	0	0	0	0	0	0	1.09611e+06	0	783478	0	1.707e-06				0	21.54	63.56	1.60177							#VALUE!			High
	AHSSMVGVNLPQK	4	1	1	P00558	M5(Oxidation)	1383.71			0	0	0	0	0	0	0	0	0	293788	0	0	0	7.334e-06				0		11.97								#VALUE!			High
	VDFNVPMK	4	2	1	P00558	M7(Oxidation)	965.477			0	0	0	0	0	0	0	0	0	0	0	292572	0	0.002963				0	17.37		1.12046							0			High
	ACANPAAGSVILLENLR	4	1	1	P00558	C2(Carbamidomethyl)	1768.94			0	0	0	0	0	0	0	0	0	482944	0	184696	0	3.515e-06				0		31.53								#VALUE!			High
	VLPGVDALSNI	4	1	1	P00558		1097.62			0	0	0	0	0	0	0	0	0	4.34474e+06	0	0	0	0.0005991				0	38.19	30.47	0.00319339							#VALUE!
	ACANPAAGSVILLENLR	1	1	1	P00558		1711.92			0	0	0	0	0	0	0	0	0	0	0	0	0	0.001642				0										0
	ALMDEVVK	1	1	1	P00558	M3(Oxidation)	920.475			0	0	0	0	0	0	0	0	0	331281	0	0	0.005	0.01749				0		27.22								#VALUE!
	ELNYFAK	10	1	1	P00558		884.451			121240	0	0	0	717342	0	635813	0	0	1.67215e+06	711438	961084	0.006	0.03288				23.57	38.13	29.84	0.00471444							#VALUE!	2.42117	0.130324	Medium
	SLLGKDVLFLK	2	2	1	P00558		1232.76			0	0	0	0	0	0	0	0	0	482594	0	284371	0.006	0.03033				0		26.84								#VALUE!
	VDFNVPMK	2	2	1	P00558		949.48			0	0	2.60532e+06	0	0	0	0	0	0	0	3.52686e+06	0	0.015	0.2244				0										0				Medium		23.83
	LTLDKLDVK	5	1	1	P00558		1044.63			0	0	0	0	0	0	0	0	0	1.16086e+06	0	574210	0.021	0.1776				0	10.17	11.84	1.26452							#VALUE!			Medium
	FCLDNGAK	1	1	1	P00558	C2(Carbamidomethyl)	924.425			0	0	0	0	0	0	0	0	0	0	0	0	0.021	0.1666				0										0			Medium
	ELNYFAK	1	1	1	P00558	N-Term(Acetyl); N3(Deamidated); K7(Acetyl)	969.459			0	0	0	0	0	0	0	0	0	235471	0	0	0.026	0.1954				0		13.15								#VALUE!
	IQLINNMLDK	2	1	1	P00558	M7(Oxidation)	1217.65			0	0	0	0	0	0	0	0	0	0	0	0	0.041	0.3519				0										0			Medium
	ITLPVDFVTADKFDENAK	1	1	1	P00558		2023.04			0	0	0	0	0	0	0	0	0	0	0	0	0.061	0.4503				0										0
	TGQATVASGIPAGWMGLDCGPESSKK	1	1	1	P00558	M15(Oxidation); C19(Carbamidomethyl)	2621.22			0	0	0	0	0	0	0	0	0	0	0	0	0.076	0.594				0										0			Low
	KYAEAVTR	10	1	1	P00558	N-Term(Acetyl); K1(Acetyl)	1021.53			4.1761e+06	0	4.70668e+06	0	9.44848e+06	0	4.0517e+06	0	2.30343e+07	0	8.35924e+06	0	0.273	1				11.06										-16.33	1.55803	3.8153		Low	Low	13.58
	ALMDEVVK	1	1	1	P00558		904.479			0	0	0	0	0	0	0	0	0	0	0	0	0.288	0.9696				0										0
	GKDASGNKVK	1	1	1	P00558	S5(Phospho); K8(Acetyl)	1125.53	1	S(5): 100.0	2.13255e+06	0	0	0	0	0	0	0	0	0	0	0	0.708	1				0										0	2.49019
	NNQITNNQRIKAAVPSIK	3	1	1	P00558	N1(Deamidated); N2(Deamidated); Q3(Deamidated); N7(Deamidated); Q8(Deamidated); S16(Phospho); K18(Acetyl)	2136.01		Too many NL-allowing PTMs	0	0	0	0	1.20379e+07	0	0	0	0	0	0	0	0.715	1				0										0
	AAVPSIK	2	1	1	P00558	S5(Phospho); K7(Acetyl)	807.4	1	S(5): 100.0	0	0	1.2358e+06	0	1.64612e+06	0	0	0	0	0	0	0						-56.6997										0				Low		10.71
P18669	Phosphoglycerate mutase 1 OS=Homo sapiens GN=PGAM1 PE=1 SV=2 - [PGAM1_HUMAN]	33.46	3	6	6	23	catalytic activity; protein binding	cytoplasm; cytosol; membrane; extracellular	metabolic process; regulation of biological process	Pf00300	5223	0	0	0	0	0	0	0	0	0	1.07203e+06	0	453530	254	28.7858	7.18115	44.7067	20.87	4	5				12.6	3	3	49.45	25.2	5	6
	Sequence	# PSMs	# Proteins	# Protein Groups	Protein Group Accessions	Modifications	MH+ [Da]	phosphoRS Isoform Probability	phosphoRS Site Probabilities	A7: Area	B7: Area	C7: Area	D7: Area	E7: Area	F7: Area	G7: Area	H7: Area	I7: Area	J7: Area	K7: Area	L7: Area	q-Value	PEP				#VALUE!	IonScore D2	IonScore J2	Exp Value D2							#VALUE!	Exp Value A2	Exp Value G2	B2	C2	I2	IonScore C2
	VLIAAHGNSLR	4	2	1	P18669		1150.67			0	0	0	0	0	0	0	0	0	283092	0	136481	0	0.001879				0		24.3								#VALUE!			High
	HGESAWNLENR	8	1	1	P18669		1312.6			0	0	0	0	0	0	0	0	0	820220	0	404935	0	0.0006994				0		41.39								#VALUE!			High
	FSGWYDADLSPAGHEEAK	2	1	1	P18669		1979.87			0	0	0	0	0	0	0	0	0	938308	0	0	0	2.058e-05				0		12								#VALUE!			High
	YADLTEDQLPSCESLKDTIAR	2	1	1	P18669	C12(Carbamidomethyl)	2425.15			0	0	0	0	0	0	0	0	0	475783	0	0	0	0.0001538				0		13.78								#VALUE!
	ALPFWNEEIVPQIK	2	3	1	P18669		1683.91			0	0	0	0	0	0	0	0	0	559918	0	0	0.001	0.006753				0		21.06								#VALUE!			High
	HYGGLTGLNK	5	3	1	P18669		1059.56			0	0	0	0	0	0	0	0	0	1.45756e+06	0	819174	0.003	0.01865				0		17.82								#VALUE!			High
P13796	Plastin-2 OS=Homo sapiens GN=LCP1 PE=1 SV=6 - [PLSL_HUMAN]	54.39	2	26	29	243	protein binding; metal ion binding	cytoskeleton; membrane; extracellular; cytoplasm; cytosol	response to stimulus; cell communication; regulation of biological process; cellular component movement; development; transport; cell organization and biogenesis	Pf00036; Pf00307; Pf10591	3936	9.34793e+06	0	7.87949e+06	0	8.11294e+06	0	9.32129e+06	0	1.48423e+07	1.12688e+07	8.57151e+06	7.18938e+06	627	70.2439	5.42725	40.5205	30.78	19	27	26.32	12	16	28.39	17	21	110.125	29.51	18	25	25.84	15	18
	Sequence	# PSMs	# Proteins	# Protein Groups	Protein Group Accessions	Modifications	MH+ [Da]	phosphoRS Isoform Probability	phosphoRS Site Probabilities	A7: Area	B7: Area	C7: Area	D7: Area	E7: Area	F7: Area	G7: Area	H7: Area	I7: Area	J7: Area	K7: Area	L7: Area	q-Value	PEP				#VALUE!	IonScore D2	IonScore J2	Exp Value D2							#VALUE!	Exp Value A2	Exp Value G2	B2	C2	I2	IonScore C2
	VNDDIIVNWVNETLR	8	1	1	P13796		1799.93			4.63706e+06	0	8.13471e+06	0	0	0	0	0	2.31527e+06	0	3.61034e+06	0	0	4.993e-07				57.89										-65.42	3.04462e-05	0.000173202		High	High	55.08
	LNLAFIANLFNR	2	1	1	P13796		1405.8			738165	0	0	0	0	0	0	0	948254	0	0	0	0	5.515e-05				0										-54.86	1.52146e-05				High
	EITENLMATGDLDQDGR	7	1	1	P13796		1877.85			1.00936e+07	0	8.01194e+06	0	8.71822e+06	0	1.1084e+07	0	1.98601e+07	0	8.47184e+06	0	0	3.64e-08				52										-43.38	0.000133143	0.00117232		High	High	45.41
	VDTDGNGYISFNELNDLFK	21	1	1	P13796	N6(Deamidated)	2161.99			4.56993e+06	0	1.20363e+06	0	3.44434e+06	0	3.90718e+06	0	7.2038e+06	0	1.90149e+06	0	0	2.18e-11				46.04										-41.45	0.000566527	0.00560366		High	High	60.87
	NWMNSLGVNPR	9	1	1	P13796		1287.63			4.05793e+06	0	6.51525e+06	0	5.0275e+06	0	4.58561e+06	0	7.62358e+06	0	6.85912e+06	325702	0	0.0004017				51.03										-54.01	0.000394545	0.000819231	High	High	High	46.11
	GSVSDEEMMELR	6	1	1	P13796		1382.59			3.07118e+06	0	3.16612e+06	0	2.10264e+06	0	2.11659e+06	0	8.27359e+06	0	3.7441e+06	0	0	0.001998				47.45										-61.21	0.000370074	0.00144539		High	High	37.55
	YTLNILEEIGGGQK	6	1	1	P13796		1534.81			825941	0	1.62784e+06	0	1.29895e+06	0	0	0	0	92660.6	919273	23436.1	0	0.006379				0		31.32								#VALUE!	0.00893345			High		75.71
	LSPEELLLR	12	3	2	Q14651;P13796		1069.63			4.68463e+06	0	4.64003e+06	0	4.38741e+06	0	6.12319e+06	0	8.14552e+06	1.06447e+07	4.73247e+06	9.3655e+06	0	0.02746				37.17	35.34	24.79	0.00757355							#VALUE!	0.00467556	0.00487342	High	High	High	42.07
	GDEEGVPAVVIDMSGLR	7	1	1	P13796		1743.86			4.95427e+06	0	2.41324e+06	0	3.61747e+06	0	3.3105e+06	0	1.09476e+07	0	2.5281e+06	0	0	3.737e-06				21.87										-21.96	0.604115	0.912132		High	High	26.54
[truncated: 677 more rows]

## Sheet: Sorted_Reduced
Accession	Description	Gene	ΣCoverage	Σ# Proteins	Σ# Unique Peptides	Score Resting	Score fMLP	Log2FC
P00338	L-lactate dehydrogenase A chain OS	LDHA	43.98	3	14	75.4763	1.01392	-6.218
O75594	Peptidoglycan recognition protein 1 OS	PGLYRP1	23.47	1	3	69.39	1	-6.11666
Q14697	Neutral alpha-glucosidase AB OS	GANAB	34.43	1	24	58.2856	1	-5.86507
Q96HE7	ERO1-like protein alpha OS	ERO1L	14.96	2	6	57.2357	1	-5.83884
O95571	Protein ETHE1, mitochondrial OS	ETHE1	24.8	1	2	55.23	1	-5.78738
P00918	Carbonic anhydrase 2 OS	CA2	19.62	1	4	55.2	1	-5.7866
P49902	Cytosolic purine 5'-nucleotidase OS	NT5C2	16.4	1	7	49.14	1	-5.61883
Q8IWB7	WD repeat and FYVE domain-containing protein 1 OS	WDFY1	17.32	1	4	47.5767	1	-5.57218
P84095	Rho-related GTP-binding protein RhoG OS	RHOG	51.83	3	8	46.6411	1	-5.54353
P62879	Guanine nucleotide-binding protein G(I)/G(S)/G(T) subunit beta-2 OS	GNB2	25	2	2	45.6942	1	-5.51394
Q9H4A4	Aminopeptidase B OS	RNPEP	13.08	1	7	44.89	1	-5.48832
Q8IXI2	Mitochondrial Rho GTPase 1 OS	RHOT1	10.19	1	2	42.04	1	-5.39369
Q15018	BRISC complex subunit Abro1 OS	FAM175B	17.83	1	4	41.08	1	-5.36036
P78417	Glutathione S-transferase omega-1 OS	GSTO1	21.99	1	3	41.07	1	-5.36001
Q9Y5R8	Trafficking protein particle complex subunit 1 OS	TRAPPC1	13.79	1	2	38.79	1	-5.27761
P13727	Bone marrow proteoglycan OS	PRG2	31.08	1	3	37.34	1	-5.22265
Q9ULZ3	Apoptosis-associated speck-like protein containing a CARD OS	PYCARD	13.33	1	2	36.69	1	-5.19731
Q8NBX0	Saccharopine dehydrogenase-like oxidoreductase OS	SCCPDH	14.69	1	3	36.14	1	-5.17552
P01040	Cystatin-A OS	CSTA	66.33	1	5	36.03	1	-5.17113
O14772	Fucose-1-phosphate guanylyltransferase OS	FPGT	11.78	1	5	35.2	1	-5.1375
Q13813	Spectrin alpha chain, non-erythrocytic 1 OS	SPTAN1	10.15	1	2	34.76	1	-5.11936
O75131	Copine-3 OS	CPNE3	31.84	7	14	33.9162	1	-5.0839
Q16576	Histone-binding protein RBBP7 OS	RBBP7	12.24	2	2	33.67	1	-5.07339
Q92925	SWI/SNF-related matrix-associated actin-dependent regulator of chromatin subfamily D member 2 OS	SMARCD2	12.24	1	3	33.32	1	-5.05832
P52294	Importin subunit alpha-1 OS	KPNA1	18.22	2	3	32.96	1	-5.04264
Q92973	Transportin-1 OS	TNPO1	18.93	1	10	32.4913	1	-5.02198
P55036	26S proteasome non-ATPase regulatory subunit 4 OS	PSMD4	19.89	2	3	32.25	1	-5.01123
P61586	Transforming protein RhoA OS	RHOA	37.31	3	7	29.3467	1	-4.87512
P23258	Tubulin gamma-1 chain OS	TUBG1	22.62	2	4	28.96	1	-4.85599
P61026	Ras-related protein Rab-10 OS	RAB10	31	5	3	27.7238	1	-4.79306
Q9Y6B6	GTP-binding protein SAR1b OS	SAR1B	29.29	1	3	27.64	1	-4.78869
P27707	Deoxycytidine kinase OS	DCK	19.62	1	3	24.64	1	-4.62293
Q8N2K0	Monoacylglycerol lipase ABHD12 OS	ABHD12	22.11	1	4	24.63	1	-4.62234
Q13228	Selenium-binding protein 1 OS	SELENBP1	17.37	1	7	24.49	1	-4.61412
Q14019	Coactosin-like protein OS	COTL1	40.14	1	6	24.2709	1	-4.60116
P62249	40S ribosomal protein S16 OS	RPS16	25.34	1	2	24.04	1	-4.58736
Q13057	Bifunctional coenzyme A synthase OS	COASY	13.48	1	7	23.97	1	-4.58316
P60953	Cell division control protein 42 homolog OS	CDC42	33.51	3	4	23.3533	1	-4.54556
P14866	Heterogeneous nuclear ribonucleoprotein L OS	HNRNPL	27.67	1	6	22.87	1	-4.51538
P30050	60S ribosomal protein L12 OS	RPL12	25.45	1	2	22.81	1	-4.51159
O43684	Mitotic checkpoint protein BUB3 OS	BUB3	35.06	1	4	21.9	1	-4.45286
Q04837	Single-stranded DNA-binding protein, mitochondrial OS	SSBP1	43.92	1	5	35.6211	1.69185	-4.39606
Q9NQW7	Xaa-Pro aminopeptidase 1 OS	XPNPEP1	32.42	1	11	20.1204	1	-4.33059
P62805	Histone H4 OS	HIST1H4A	41.75	1	4	49.48	9.92	-2.31843
Q9Y2L5	Trafficking protein particle complex subunit 8 OS	TRAPPC8	10.87	1	4	11.72	2.52	-2.21748
P05107	Integrin beta-2 OS	ITGB2	28.22	3	14	128.735	28.3394	-2.18352
P05164	Myeloperoxidase OS	MPO	35.44	1	18	291.966	78.7114	-1.89115
P00738	Haptoglobin OS	HP	34.24	2	7	88.0167	26.44	-1.73505
P80188	Neutrophil gelatinase-associated lipocalin OS	LCN2	37.88	1	8	158.786	50.71	-1.64674
P11215	Integrin alpha-M OS	ITGAM	38.54	2	33	167.163	53.8788	-1.63346
P09525	Annexin A4 OS	ANXA4	40.44	1	10	19.5367	7.70539	-1.34224
Q99536	Synaptic vesicle membrane protein VAT-1 homolog OS	VAT1	30.79	1	6	98.26	40.9589	-1.26243
Q13630	GDP-L-fucose synthase OS	TSTA3	23.99	1	3	56.95	24.69	-1.20577
Q7Z392	Trafficking protein particle complex subunit 11 OS	TRAPPC11	12.71	1	5	59.9307	26.02	-1.20368
Q96L92	Sorting nexin-27 OS	SNX27	16.64	1	3	45.68	20.77	-1.13706
O75083	WD repeat-containing protein 1 OS	WDR1	16.34	1	10	82.8271	37.8	-1.13172
O15143	Actin-related protein 2/3 complex subunit 1B OS	ARPC1B	23.39	1	7	114.869	57.8691	-0.989125
P67775	Serine/threonine-protein phosphatase 2A catalytic subunit alpha isoform OS	PPP2CA	37.54	2	8	73.0329	38.41	-0.927064
O15144	Actin-related protein 2/3 complex subunit 2 OS	ARPC2	46	1	12	34.2889	18.9581	-0.854928
P62937	Peptidyl-prolyl cis-trans isomerase A OS	PPIA	16.97	1	4	75.6955	42.6067	-0.829128
O75955	Flotillin-1 OS	FLOT1	56.91	1	20	146.211	85.2294	-0.778629
P02768	Serum albumin OS	ALB	33.33	1	19	291.014	173.526	-0.745934
P18206	Vinculin OS	VCL	25.93	1	17	284.185	174.166	-0.706367
O14966	Ras-related protein Rab-7L1 OS	RAB7L1	14.78	1	2	20.14	12.61	-0.675495
P62942	Peptidyl-prolyl cis-trans isomerase FKBP1A OS	FKBP1A	25	1	2	61.27	38.84	-0.657638
P07339	Cathepsin D OS	CTSD	21.6	1	6	43.8367	27.85	-0.654461
O00329	Phosphatidylinositol 4,5-bisphosphate 3-kinase catalytic subunit delta isoform OS	PIK3CD	28.07	1	10	28.64	18.26	-0.649345
P31146	Coronin-1A OS	CORO1A	37.74	1	17	130.633	84.5452	-0.627725
P04040	Catalase OS	CAT	30.55	1	17	351.143	229.233	-0.615241
P02788	Lactotransferrin OS	LTF	53.94	1	38	706.418	466.424	-0.59888
O75368	SH3 domain-binding glutamic acid-rich-like protein OS	SH3BGRL	20.18	1	2	70.57	47.32	-0.576605
Q9H1Y0	Autophagy protein 5 OS	ATG5	18.91	1	5	47.25	31.85	-0.569021
P61626	Lysozyme C OS	LYZ	31.76	1	5	163.44	110.29	-0.567458
P31944	Caspase-14 OS	CASP14	26.86	1	6	90.2207	61.29	-0.557807
Q04446	1,4-alpha-glucan-branching enzyme OS	GBE1	23.22	1	13	77.7846	54.7491	-0.506649
O75116	Rho-associated protein kinase 2 OS	ROCK2	18.16	1	5	30.9864	22.54	-0.459147
P54108	Cysteine-rich secretory protein 3 OS	CRISP3	13.47	1	2	36.22	26.64	-0.443192
P15153	Ras-related C3 botulinum toxin substrate 2 OS	RAC2	45.31	5	7	75.2965	56.2951	-0.419573
Q9BVJ7	Dual specificity protein phosphatase 23 OS	DUSP23	10.67	1	2	29.01	22.64	-0.357676
P50552	Vasodilator-stimulated phosphoprotein OS	VASP	28.95	1	6	37.15	29.11	-0.351847
P11142	Heat shock cognate 71 kDa protein OS	HSPA8	43.5	2	16	105.075	82.5603	-0.347902
Q9Y2Y8	Proteoglycan 3 OS	PRG3	11.11	1	3	57.97	45.71	-0.342797
P49913	Cathelicidin antimicrobial peptide OS	CAMP	27.65	1	6	71.92	59.69	-0.268904
P26583	High mobility group protein B2 OS	HMGB2	12.92	1	3	27.05	22.48	-0.266987
P04406	Glyceraldehyde-3-phosphate dehydrogenase OS	GAPDH	63.88	1	16	60.6552	50.6142	-0.26109
P01009	Alpha-1-antitrypsin OS	SERPINA1	11.24	1	3	75.21	63.0925	-0.253456
P16284	Platelet endothelial cell adhesion molecule OS	PECAM1	23.85	1	14	148.508	124.589	-0.253359
P12724	Eosinophil cationic protein OS	RNASE3	29.38	1	5	86.3433	74.13	-0.220027
P68402	Platelet-activating factor acetylhydrolase IB subunit beta OS	PAFAH1B2	16.59	1	2	44.4	38.48	-0.206451
P22492	Histone H1t OS	HIST1H1T	35.75	5	2	43.87	38.03	-0.206097
P06744	Glucose-6-phosphate isomerase OS	GPI	24.19	1	11	199.38	173.329	-0.202013
Q9H4G4	Golgi-associated plant pathogenesis-related protein 1 OS	GLIPR2	31.17	1	2	90.25	79.68	-0.179709
P07195	L-lactate dehydrogenase B chain OS	LDHB	37.13	3	8	86.8133	79.4	-0.128778
Q9P265	Disco-interacting protein 2 homolog B OS	DIP2B	13.83	2	10	61.12	55.974	-0.126888
P23526	Adenosylhomocysteinase OS	AHCY	31.02	1	5	57.87	54.5096	-0.0863059
Q5JTV8	Torsin-1A-interacting protein 1 OS	TOR1AIP1	27.96	1	2	46.62	45.07	-0.0487816
P56377	AP-1 complex subunit sigma-2 OS	AP1S2	15.92	1	2	43.74	42.69	-0.0350551
P09960	Leukotriene A-4 hydrolase OS	LTA4H	34.37	1	15	182.19	179.714	-0.0197446
P25788	Proteasome subunit alpha type-3 OS	PSMA3	12.16	1	2	49.09	48.6	-0.0144729
P20160	Azurocidin OS	AZU1	16.33	1	4	78.0176	77.27	-0.0138919
Q6XQN6	Nicotinate phosphoribosyltransferase OS	NAPRT1	28.44	1	7	62.67	65.6743	0.0675539
P04080	Cystatin-B OS	CSTB	34.69	1	2	28.49	29.92	0.0706546
P00491	Purine nucleoside phosphorylase OS	PNP	26.3	1	6	80.85	85.8363	0.0863406
P17213	Bactericidal permeability-increasing protein OS	BPI	41.07	1	13	19.7453	21.2951	0.109013
P40926	Malate dehydrogenase, mitochondrial OS	MDH2	10.65	1	2	25.7	28.29	0.138524
P18669	Phosphoglycerate mutase 1 OS	PGAM1	33.46	3	6	44.7067	49.45	0.145481
P07384	Calpain-1 catalytic subunit OS	CAPN1	23.95	1	13	93.301	104.597	0.164872
P25311	Zinc-alpha-2-glycoprotein OS	AZGP1	11.41	1	3	28.5	32	0.16711
P59998	Actin-related protein 2/3 complex subunit 4 OS	ARPC4	29.76	1	5	20.9523	24.3035	0.214055
P35237	Serpin B6 OS	SERPINB6	19.95	1	3	28.02	32.74	0.224597
P29401	Transketolase OS	TKT	47.35	1	18	55.0642	64.7203	0.233104
P04075	Fructose-bisphosphate aldolase A OS	ALDOA	46.98	1	13	116.212	137.255	0.240097
P00915	Carbonic anhydrase 1 OS	CA1	57.47	1	11	168.078	201.251	0.259861
P14923	Junction plakoglobin OS	JUP	20.13	1	5	33.3946	40.0846	0.263434
P81605	Dermcidin OS	DCD	29.09	1	3	58.46	71.6638	0.293795
Q9HDC9	Adipocyte plasma membrane-associated protein OS	APMAP	40.38	1	11	42.2759	52.96	0.325069
Q96P63	Serpin B12 OS	SERPINB12	10.62	1	4	25.39	31.93	0.330652
P11678	Eosinophil peroxidase OS	EPX	38.46	1	19	100.867	127.166	0.334257
P30740	Leukocyte elastase inhibitor OS	SERPINB1	64.38	3	19	370.605	475.78	0.360413
P60174	Triosephosphate isomerase OS	TPI1	43.01	1	8	139.413	179.66	0.365901
P52565	Rho GDP-dissociation inhibitor 1 OS	ARHGDIA	20.59	1	3	29.58	38.85	0.393293
Q9Y6M9	NADH dehydrogenase [ubiquinone] 1 beta subcomplex subunit 9 OS	NDUFB9	18.99	1	2	29.89	40.7	0.445366
P16401	Histone H1.5 OS	HIST1H1B	23.89	1	2	35	47.68	0.446029
P31997	Carcinoembryonic antigen-related cell adhesion molecule 8 OS	CEACAM8	14.9	2	2	46.68	65.2	0.482067
P00558	Phosphoglycerate kinase 1 OS	PGK1	53.96	1	13	65.0604	91.1867	0.487043
P07477	Trypsin-1 OS	PRSS1	12.15	3	2	37.34	52.4967	0.491504
P23284	Peptidyl-prolyl cis-trans isomerase B OS	PPIB	15.74	1	3	59.29	83.87	0.500366
Q8N6Q3	CD177 antigen OS	CD177	22.43	1	2	41.5708	62.64	0.591513
P07355	Annexin A2 OS	ANXA2	15.63	2	5	43.6367	68.23	0.644865
P35754	Glutaredoxin-1 OS	GLRX	11.32	1	2	44.5142	69.7395	0.647709
P05109	Protein S100-A8 OS	S100A8	77.42	1	10	16.8691	26.5174	0.652554
Q9BTM1	Histone H2A.J OS	H2AFJ	20.93	15	3	24.07	38.59	0.680991
O75223	Gamma-glutamylcyclotransferase OS	GGCT	22.34	1	3	36.78	60.26	0.712279
P04083	Annexin A1 OS	ANXA1	69.94	1	20	45.001	74.279	0.722999
P26038	Moesin OS	MSN	53.73	2	18	22.5535	41.4889	0.879373
O00299	Chloride intracellular channel protein 1 OS	CLIC1	51.45	1	10	12.85	24.4933	0.930621
Q01518	Adenylyl cyclase-associated protein 1 OS	CAP1	32.63	2	11	55.0817	106.256	0.947896
O43707	Alpha-actinin-4 OS	ACTN4	38.86	3	9	38.2328	74.3644	0.959801
Q02413	Desmoglein-1 OS	DSG1	16.97	1	10	84.66	173.641	1.03636
P13489	Ribonuclease inhibitor OS	RNH1	18.44	1	6	28.22	58.0333	1.04016
P08311	Cathepsin G OS	CTSG	49.02	1	10	96.8289	208.325	1.10533
Q01469	Fatty acid-binding protein, epidermal OS	FABP5	17.04	1	2	22.33	49.41	1.14582
O43633	Charged multivesicular body protein 2a OS	CHMP2A	17.12	2	2	20.0784	46.0384	1.19719
P07737	Profilin-1 OS	PFN1	57.86	1	7	54.3581	142.263	1.388
P05089	Arginase-1 OS	ARG1	40.37	1	10	11.4694	30.4998	1.41101
P12814	Alpha-actinin-1 OS	ACTN1	42.26	2	18	48.0103	128.727	1.42289
P13796	Plastin-2 OS	LCP1	54.39	2	26	40.5205	110.125	1.44242
P11021	78 kDa glucose-regulated protein OS	HSPA5	25.38	1	9	37.2619	101.573	1.44675
O15511	Actin-related protein 2/3 complex subunit 5 OS	ARPC5	34.44	2	4	16.75	46.05	1.45904
Q7L1Q6	Basic leucine zipper and W2 domain-containing protein 1 OS	BZW1	26.01	1	4	11.8635	35.85	1.59545
P06396	Gelsolin OS	GSN	35.68	1	16	33.7407	104.411	1.62971
P13688	Carcinoembryonic antigen-related cell adhesion molecule 1 OS	CEACAM1	11.03	2	2	18.9	61.24	1.69609
P24158	Myeloblastin OS	PRTN3	37.89	1	4	13.4167	44.7754	1.73868
Q6P1A2	Lysophospholipid acyltransferase 5 OS	LPCAT3	25.26	1	5	9.20964	36.09	1.97038
Q08209	Serine/threonine-protein phosphatase 2B catalytic subunit alpha isoform OS	PPP3CA	12.67	2	2	13.96	58.123	2.05781
Q9UN37	Vacuolar protein sorting-associated protein 4A OS	VPS4A	35.01	2	4	1.38	26.05	4.23854
Q96AX2	Ras-related protein Rab-37 OS	RAB37	32.74	3	3	1	20.08	4.32769
Q8WUX9	Charged multivesicular body protein 7 OS	CHMP7	10.15	1	3	1	20.27	4.34127
P43034	Platelet-activating factor acetylhydrolase IB subunit alpha OS	PAFAH1B1	12.93	1	3	1	22.47	4.48993
P16452	Erythrocyte membrane protein band 4.2 OS	EPB42	31.11	1	15	1	24.225	4.59843
P26196	Probable ATP-dependent RNA helicase DDX6 OS	DDX6	28.78	1	2	1	25.14	4.65191
Q15404	Ras suppressor protein 1 OS	RSU1	20.58	1	3	1	27.98	4.80632
P30086	Phosphatidylethanolamine-binding protein 1 OS	PEBP1	18.18	1	2	1	28.12	4.81352
P20073	Annexin A7 OS	ANXA7	19.88	1	7	1	33.5	5.06609
Q92835	Phosphatidylinositol 3,4,5-trisphosphate 5-phosphatase 1 OS	INPP5D	21.03	2	10	1	34.1167	5.0924
Q9Y277	Voltage-dependent anion-selective channel protein 3 OS	VDAC3	32.86	2	2	1	35.49	5.14934
O60762	Dolichol-phosphate mannosyltransferase OS	DPM1	22.31	1	3	1	38.92	5.28244
P40925	Malate dehydrogenase, cytoplasmic OS	MDH1	14.67	1	2	1	42.46	5.40803
P30043	Flavin reductase (NADPH) OS	BLVRB	30.58	1	4	1	56.77	5.82706
P16298	Serine/threonine-protein phosphatase 2B catalytic subunit beta isoform OS	PPP3CB	11.07	2	2	1	56.88	5.82985
P06280	Alpha-galactosidase A OS	GLA	13.52	1	3	1	57.4	5.84298
Q9P035	Very-long-chain (3R)-3-hydroxyacyl-[acyl-carrier protein] dehydratase 3 OS	PTPLAD1	26.52	1	5	1	66.26	6.05007
P15924	Desmoplakin OS	DSP	17.17	1	18	1	90.0487	6.49263
